# Supplementary material for: Avoiding Treatment Interruptions: What Role Do Australian Community Pharmacists Play?
Source: PLoS One. 2016 May 12;11(5):e0154992. doi: 10.1371/journal.pone.0154992 (PMC4865180; doi:10.1371/journal.pone.0154992)
Supplement: S1 Dataset — (XLS) [file pone.0154992.s002.xls]

## Sheet: Main
ID	Q1(age)	Q2(gender)	Q5 (state)	Q6 (Pharmacy location)	8-A (Requests from regular	8-B (Requests from Non-regular	Q10-A1	Q10-A2	Q10-A3	Q10-A4	Q10-A5	Q10-A6	Q10-A7	Q10-A8	Q10-A9	Q10-A10	Q10-A11	Q10-A12	Q10-A13	Q10-A14	Q10-A15	Q10-A16	Q10-A17	Q10-A18	Q10-A19	Q10-B1	Q10-B2	Q10-B3	Q10-B4	Q10-B5	Q10-B6	Q10-B7	Q10-B8	Q10-B9	Q10-B10	Q10-B11	Q10-12	Q10-B13	Q10-B14	Q10-B15	Q10-B16	Q10-B17	Q10-B18	Q10-B19	Q10-C1	Q10-C2	Q10-C3	Q10-C4	Q10-C5
1	0	1	1	0	3	2	2	2	2	1	2	1	2	2	0	1	2	2	2	2	2	2	2	2	2	2	2	2	1	2	1	2	2	0	1	2	2	2	1	2	2	2	2	2	2	2	2	1	2
2	0	0	1	0	2	0	2	2	2	1	1	1	1	1	0	1	1	1	1	2	1	2	1	1	1	1	1	1	0	1	0	1	1	0	1	1	1	1	1	1	1	1	1	1	2	2	2	0	2
3	0	1	1	1	3	3	2	2	2	2	2	2	2	2	0	0	2	2	2	2	2	2	2	2	2	1	1	1	0	1	1	1	1	0	0	2	1	1	2	2	2	2	1	2	2	2	2	0	2
4	3	0	1	22	2	1	2	2	2	2	2	2	2	2	2	2	2	2	2	2	2	2	2	2	2	2	2	2	2	2	2	2	2	2	2	2	2	2	2	2	2	2	2	2	2	2	2	2	2
5	0	0	2	0	3	2	2	2	2	0	0	0	2	2	0	0	2	2	0	0	0	0	2	2	0	0	0	2	0	0	0	0	0	0	0	0	0	0	0	0	0	2	2	0	2	2	2	0	0
6	0	1	2	0	1	1	2	2	2	1	2	2	2	2	0	1	2	2	2	2	2	2	2	2	2	1	1	1	1	1	1	1	1	0	1	1	1	1	1	1	1	1	1	1	2	2	2	1	2
7	0	0	2	0	3	1	2	2	2	1	2	2	2	2	1	1	2	2	2	2	2	2	2	2	2	2	2	2	1	2	2	2	2	1	1	2	2	2	2	2	2	2	2	2	2	2	2	1	2
8	0	1	2	0	3	3	1	1	1	1	1	1	1	1	0	0	2	2	1	1	1	2	1	1	1	1	1	1	1	1	1	1	1	0	0	2	2	1	1	1	1	1	1	1	1	1	1	1	1
9	0	1	2	22	3	1	2	2	2	0	2	1	1	1	0	1	2	2	1	2	2	2	2	1	2	1	1	1	0	1	1	1	1	0	1	1	1	1	1	1	2	1	1	1	2	2	2	1	2
10	0	1	2	0	1	99	2	2	2	2	2	2	2	2	1	1	2	2	2	2	2	2	2	2	2	2	2	2	2	2	2	2	2	1	1	2	2	2	2	2	2	2	2	2	2	2	2	2	2
11	0	0	2	0	3	1	2	2	2	1	1	1	2	2	1	1	2	2	2	0	2	2	2	2	2	1	1	2	1	1	1	0	0	1	1	2	2	0	0	1	2	2	2	2	2	2	2	1	1
12	0	1	4	0	1	1	2	2	2	0	2	2	2	2	0	1	2	2	2	2	2	2	2	2	2	1	1	2	0	2	2	2	2	0	1	2	2	2	0	2	2	2	2	2	2	2	2	0	2
13	0	1	4	0	99	99	2	2	2	0	1	1	2	2	1	1	1	1	2	2	1	1	1	1	1	1	1	2	0	1	1	2	2	1	1	1	1	2	2	1	1	1	1	1	1	2	2	0	99
14	0	0	5	1	3	3	2	2	2	0	2	2	2	2	0	2	2	2	2	2	2	2	2	2	2	2	2	2	0	2	2	2	2	0	2	2	2	2	2	2	2	2	2	2	2	2	2	0	2
15	0	1	5	2	3	1	2	2	2	0	2	2	2	2	0	2	2	2	2	0	2	2	2	2	0	2	2	2	0	2	2	2	2	0	2	2	2	2	0	2	2	2	2	0	2	2	2	0	2
16	0	1	5	0	3	1	2	2	2	2	2	2	2	2	0	0	2	2	0	0	2	2	2	2	2	2	2	2	2	2	2	2	2	0	0	2	2	0	0	2	2	2	2	2	2	2	2	2	2
17	0	1	6	99	99	99	1	1	2	1	1	1	1	1	0	0	2	1	1	1	1	1	1	1	2	1	1	2	1	1	1	1	1	0	0	2	1	1	1	1	1	1	1	2	1	1	2	1	1
18	0	0	6	1	3	3	2	2	2	0	2	2	2	2	0	0	2	2	2	0	2	2	2	2	2	0	0	0	0	0	0	0	0	0	0	0	0	0	0	0	0	0	0	0	2	2	2	0	2
19	0	0	6	0	3	1	2	2	2	0	2	2	2	2	0	0	2	2	2	1	2	2	2	2	2	1	1	0	0	0	1	0	0	0	0	1	1	0	1	0	0	0	1	0	2	2	2	0	2
20	0	0	6	0	1	1	1	1	1	0	1	1	1	1	0	1	1	1	1	1	1	1	1	1	1	1	1	1	0	1	1	1	1	0	1	1	1	1	1	1	1	1	1	1	1	1	1	0	1
21	4	0	7	0	3	1	2	2	1	1	1	1	1	1	0	1	2	2	1	1	1	2	2	2	2	2	2	1	1	1	1	1	1	0	1	2	2	1	1	1	2	2	2	2	2	2	1	1	1
22	0	1	7	0	3	1	2	2	2	2	2	2	2	2	0	0	2	2	2	2	2	2	2	2	2	2	2	2	2	2	2	2	2	0	0	2	2	2	2	2	2	2	2	2	2	2	2	2	2
23	0	1	7	0	3	3	2	2	2	0	2	2	2	2	0	0	2	2	2	0	2	2	2	2	1	99	99	99	99	99	99	99	99	99	99	99	99	99	99	99	99	99	99	99	99	99	99	99	99
24	0	1	7	1	1	1	1	1	1	1	1	1	1	1	0	0	1	1	1	0	1	0	1	1	1	1	1	1	1	1	1	1	1	0	0	1	1	0	0	0	0	0	0	1	1	1	1	1	1
25	0	0	7	0	2	1	2	2	1	1	1	1	2	2	0	1	2	2	2	2	2	2	2	2	1	2	2	1	1	1	1	2	2	0	1	2	2	2	2	2	2	2	2	1	2	2	1	1	1
26	0	1	7	1	3	2	2	2	2	1	2	2	2	2	0	0	2	2	2	2	2	2	2	2	2	2	2	2	1	2	2	2	2	0	0	2	2	2	2	2	2	2	2	2	2	2	2	1	2
27	0	1	7	1	3	2	1	1	2	1	2	2	1	1	0	0	2	2	2	2	2	2	2	2	2	2	2	2	2	2	2	2	2	2	2	2	2	2	2	2	2	2	2	2	2	2	2	1	2
28	0	1	7	0	3	3	1	1	1	0	1	1	1	1	0	1	1	1	1	1	1	1	1	1	1	1	1	1	0	1	1	1	1	0	1	1	1	1	1	1	1	1	1	1	2	2	2	1	2
29	0	1	7	0	3	2	2	2	2	1	2	2	2	2	0	1	2	2	2	0	2	2	2	2	2	2	2	2	1	2	2	2	2	0	1	2	2	2	0	2	2	2	2	2	2	2	2	1	2
30	0	0	7	1	3	99	99	99	99	99	99	99	99	99	99	99	99	99	99	99	99	99	99	99	99	99	99	99	99	99	99	99	99	99	99	99	99	99	99	99	99	99	99	99	1	1	1	0	2
31	1	0	0	0	2	1	2	2	2	0	1	0	1	1	0	0	2	2	1	0	1	2	2	2	1	0	0	0	0	0	0	0	0	0	0	0	0	0	0	0	0	0	0	0	2	2	2	0	1
32	1	0	1	0	3	99	1	1	1	99	1	99	99	99	99	99	99	99	99	99	99	99	1	1	1	99	99	99	99	99	99	99	99	99	99	99	99	99	99	99	99	99	99	99	99	99	99	99	99
33	1	0	1	0	3	3	2	2	2	0	2	2	2	2	0	0	0	2	2	2	2	2	0	0	0	2	2	2	0	2	2	2	2	0	0	0	2	2	2	2	2	0	0	0	2	2	2	0	2
34	0	1	2	1	1	3	2	2	2	0	2	2	2	2	0	0	2	2	0	0	0	2	2	2	2	1	1	1	1	1	1	1	1	0	0	1	1	0	0	0	1	1	1	1	2	2	2	0	2
35	1	0	1	1	3	1	2	2	2	2	2	2	2	2	0	2	2	2	2	2	2	2	2	2	2	2	2	2	2	2	2	2	2	0	2	2	2	2	2	2	2	2	2	2	2	2	2	2	2
36	1	0	1	0	99	3	1	1	1	1	1	1	1	1	0	1	1	1	1	1	1	1	1	1	1	1	1	1	1	1	1	1	1	0	1	1	1	1	1	1	1	1	1	1	1	1	1	1	1
37	1	0	1	1	3	3	2	2	2	2	2	2	2	2	0	0	2	2	2	2	2	2	2	2	2	2	2	2	0	2	2	2	2	0	0	2	2	2	2	2	2	2	2	2	1	1	1	0	1
38	1	0	2	0	3	1	2	2	2	0	2	0	2	2	0	2	2	2	2	2	2	2	2	2	2	2	2	2	0	2	0	2	99	0	2	2	2	2	2	2	2	2	99	2	2	2	2	0	2
39	1	1	2	0	2	1	2	2	2	0	2	2	2	2	0	0	2	2	2	0	2	2	2	2	2	2	2	2	0	2	2	2	2	0	0	2	2	2	0	2	2	2	2	2	2	2	2	0	2
40	1	99	2	0	3	99	99	99	99	99	99	99	99	99	99	99	99	99	99	99	99	99	99	99	99	99	99	99	99	99	99	99	99	99	99	99	99	99	99	99	99	99	99	99	99	99	99	99	99
41	1	1	2	1	3	3	2	2	2	1	1	1	2	2	0	1	2	2	2	1	2	2	2	2	1	1	1	1	1	1	1	1	1	0	1	1	1	1	0	1	1	1	1	0	1	1	1	1	1
42	1	1	2	0	2	1	2	2	2	0	1	1	2	2	0	0	2	2	2	0	2	2	2	2	2	2	2	2	0	1	1	2	2	0	0	2	2	2	0	2	2	2	2	2	2	2	2	0	1
43	1	0	2	22	2	0	2	2	2	1	2	2	2	2	0	1	2	2	2	2	2	2	2	2	2	0	0	0	0	0	0	0	0	0	0	0	0	0	0	0	0	0	0	0	2	2	2	1	2
44	1	0	2	22	2	1	2	2	2	2	2	2	2	2	0	2	2	2	2	2	2	2	2	2	2	2	2	2	2	2	2	2	2	0	2	2	2	2	2	2	2	2	2	2	2	2	2	2	2
45	1	0	2	22	3	99	2	2	2	2	2	2	2	2	0	1	2	2	2	2	2	2	2	2	2	1	2	2	2	2	2	2	2	0	1	2	2	2	2	2	2	2	2	2	2	2	2	2	2
46	1	0	2	0	3	3	2	2	2	0	1	1	2	99	0	0	2	2	1	0	2	2	2	2	2	1	1	1	0	1	1	2	99	0	0	2	2	0	0	0	2	2	2	2	2	2	2	0	2
47	1	1	4	0	3	3	1	1	1	1	1	1	1	1	0	0	1	1	1	0	1	1	1	1	1	1	1	1	1	1	1	1	1	0	0	1	1	1	0	1	1	1	1	1	1	1	1	1	1
48	1	1	4	1	3	3	1	1	1	1	1	1	1	1	0	0	1	1	1	0	0	1	1	1	1	1	1	1	0	1	1	0	0	0	0	0	0	0	0	0	0	0	0	1	1	1	1	1	1
49	1	0	6	0	3	1	2	2	2	0	2	2	2	2	0	2	2	2	2	1	2	2	2	2	2	0	0	0	0	0	0	0	0	0	0	0	0	0	0	0	0	0	0	0	2	2	2	0	2
50	1	0	6	0	3	2	2	2	2	1	2	1	2	2	1	2	2	2	2	2	2	2	2	2	2	1	1	1	1	1	1	1	1	1	1	1	1	1	1	1	1	1	1	1	2	2	2	1	2
51	1	0	6	0	2	1	2	2	2	0	2	2	1	1	1	2	2	2	2	2	2	2	2	2	2	1	1	1	0	1	1	1	1	1	1	2	2	1	1	1	2	2	2	2	2	2	2	0	2
52	1	0	6	0	3	1	2	2	2	0	2	2	2	2	0	2	2	2	2	2	2	2	2	2	1	0	0	0	0	0	0	0	0	0	0	0	0	0	0	0	0	0	0	0	2	2	2	0	2
53	1	1	6	0	2	1	2	2	2	0	2	2	2	2	0	2	2	2	2	0	2	2	2	2	2	2	2	2	0	2	2	2	2	0	2	2	2	2	0	2	2	2	2	2	2	2	2	0	2
54	1	1	6	0	3	1	2	2	0	0	2	2	2	2	0	0	2	2	2	0	2	2	2	2	1	2	2	0	0	2	2	2	2	0	0	2	2	2	0	2	2	2	2	1	2	2	0	0	2
55	1	1	6	3	3	3	1	1	1	0	1	1	1	1	0	1	2	1	1	1	1	2	1	1	1	1	1	1	0	1	1	1	1	0	1	2	1	1	1	1	2	1	1	1	1	1	1	0	1
56	1	1	6	0	2	1	1	1	1	0	1	1	1	1	0	0	1	1	1	0	1	1	1	1	1	1	1	1	0	1	1	1	1	0	0	1	1	1	0	1	1	1	1	1	1	1	1	0	1
57	1	0	6	22	3	3	2	2	2	0	2	2	2	2	0	0	2	2	2	2	2	2	2	2	2	1	1	1	0	1	1	1	1	0	0	1	1	1	1	1	1	1	1	1	2	2	2	0	2
58	1	0	6	0	3	99	2	2	2	0	1	1	2	2	0	1	2	2	2	2	2	2	2	2	1	2	2	2	0	1	1	2	2	0	1	2	2	2	2	2	2	2	2	1	2	2	2	0	1
59	1	0	6	1	3	2	2	2	2	2	2	2	2	2	2	2	2	2	2	2	2	2	2	2	2	1	1	1	1	1	1	1	1	1	1	1	1	1	1	1	1	1	1	1	2	2	2	2	2
60	1	0	6	2	2	1	2	2	2	2	2	2	2	2	1	2	2	2	2	2	2	2	2	2	2	2	2	2	2	2	2	2	2	1	2	2	2	2	2	2	2	2	2	2	2	2	2	2	2
61	1	1	7	0	3	1	2	2	2	1	2	2	2	2	0	0	2	2	2	2	2	2	2	2	2	2	2	2	1	2	2	2	2	0	0	2	2	2	2	2	2	2	2	2	2	2	2	1	2
62	1	1	7	1	3	1	2	2	2	2	2	2	2	2	0	2	2	2	2	2	2	2	2	2	1	1	2	1	1	1	1	1	1	0	1	1	1	1	1	1	1	1	1	2	2	2	2	2	2
63	1	0	7	0	3	3	1	1	1	1	1	2	2	2	0	0	2	2	1	1	1	1	1	1	2	0	0	0	0	0	0	0	0	0	0	0	0	0	0	0	0	0	0	0	2	2	2	2	2
64	2	1	0	0	3	3	2	2	2	2	2	2	2	2	0	2	2	2	2	2	2	2	2	2	2	1	1	1	1	1	1	1	1	0	1	1	1	1	1	1	1	1	1	1	2	2	2	2	2
65	2	0	1	1	2	1	2	2	2	2	2	2	2	2	0	2	2	2	2	0	2	2	0	0	2	2	2	2	2	2	2	2	2	0	2	2	2	2	0	2	2	0	0	2	2	2	2	2	2
66	2	1	1	1	3	99	2	2	2	2	2	2	2	2	2	2	2	2	2	2	2	2	2	2	2	2	2	2	2	2	2	2	2	2	2	2	2	2	2	2	2	2	2	2	2	2	2	2	2
67	2	0	1	0	3	1	2	2	2	0	2	2	0	2	0	2	2	2	2	0	2	2	2	2	2	2	2	0	0	1	1	0	2	0	2	2	2	2	0	2	2	2	2	2	2	2	2	0	2
68	2	0	1	0	2	1	2	2	2	1	1	1	2	2	99	1	2	2	2	1	1	2	2	2	2	2	2	2	1	1	1	2	2	99	1	2	2	2	1	1	2	2	2	2	2	2	2	1	1
69	2	0	1	0	3	3	2	2	2	2	2	2	1	1	1	1	2	2	1	1	0	0	2	2	2	2	2	2	2	2	2	1	1	1	1	2	2	1	1	0	0	2	2	2	2	2	2	2	2
70	2	0	2	1	3	1	2	2	2	0	1	1	1	1	0	1	2	2	2	2	2	2	2	2	2	0	0	0	0	0	0	0	0	0	0	0	0	0	0	0	0	0	0	0	99	99	99	99	99
71	2	0	2	22	3	2	2	2	2	1	1	1	2	2	0	2	2	2	2	2	2	2	2	2	2	2	2	2	1	1	0	99	99	0	1	2	2	2	2	2	2	2	2	2	2	2	2	1	1
72	2	1	2	22	3	1	2	2	2	0	1	2	2	2	0	0	2	2	0	0	2	2	2	2	2	1	1	99	0	1	1	2	2	0	0	2	2	0	0	2	2	2	2	2	2	2	2	0	1
73	2	0	6	0	3	3	2	2	2	0	2	2	2	2	0	1	2	2	2	1	2	2	2	2	2	2	2	2	0	2	2	2	2	0	1	2	2	2	1	2	2	2	2	2	2	2	2	0	2
74	2	0	7	0	3	1	2	2	0	0	2	1	1	1	0	1	2	1	1	0	1	2	2	1	2	1	1	0	0	1	1	1	1	0	1	1	1	1	1	1	1	1	1	2	2	2	0	0	2
75	2	0	7	1	3	3	2	2	1	1	2	1	2	1	0	0	2	2	2	2	2	2	2	2	2	1	1	1	1	1	1	1	1	0	0	1	1	1	2	2	2	2	2	2	2	2	1	1	2
76	2	1	7	0	3	2	2	2	2	2	2	2	2	2	1	2	2	2	2	2	2	2	2	2	2	2	2	2	2	2	2	99	99	1	2	2	2	2	2	2	2	2	2	2	2	2	2	2	2
77	2	0	7	0	3	2	2	2	2	2	2	2	2	2	0	1	2	2	1	1	2	2	2	2	2	1	1	1	1	1	1	1	1	0	1	1	1	1	1	1	1	1	1	1	2	2	2	2	2
78	2	0	7	3	3	0	1	1	1	1	1	1	1	1	1	1	1	1	1	1	1	1	1	1	1	1	1	1	1	1	1	1	1	1	1	1	1	1	1	1	1	1	1	1	1	1	1	1	1
79	2	0	7	0	1	1	2	2	2	0	2	1	2	2	0	1	2	2	2	1	2	2	2	2	2	2	2	2	0	1	1	1	1	0	1	1	1	1	1	1	1	1	1	1	2	2	2	0	2
80	2	0	7	0	3	1	2	2	2	2	2	2	2	2	0	1	2	2	2	1	2	2	2	2	2	2	2	2	2	2	2	99	99	1	1	2	2	2	2	2	2	2	2	2	2	2	2	2	2
81	2	0	7	0	3	99	2	2	2	1	1	1	2	2	0	2	2	2	2	2	2	2	2	2	2	2	2	2	1	1	1	2	2	0	2	2	2	2	2	2	2	2	2	2	2	2	2	1	1
82	2	1	7	22	3	1	2	2	2	1	2	1	2	2	1	1	2	2	2	2	2	2	2	2	2	2	2	2	1	2	1	2	2	1	1	2	2	2	2	2	2	2	2	2	2	2	2	1	2
83	2	1	7	22	3	2	2	2	2	1	2	2	2	2	1	2	2	2	2	2	2	2	2	2	2	2	2	2	1	2	2	2	2	1	2	2	2	2	1	2	2	2	2	2	2	2	2	1	2
84	2	1	7	22	3	3	2	2	2	1	2	2	2	2	0	0	2	2	2	2	2	2	2	2	2	1	2	1	0	1	1	0	2	0	0	1	1	2	0	0	2	0	0	2	2	2	2	0	2
85	3	0	1	22	3	1	2	2	2	1	1	1	2	2	0	1	2	2	2	0	1	2	1	1	2	1	1	1	1	1	1	1	1	0	1	1	1	1	1	1	1	1	1	1	2	2	2	2	2
86	3	0	1	0	3	2	1	1	0	1	1	1	1	1	0	0	2	2	1	0	1	2	1	1	2	0	0	0	0	0	0	0	0	0	0	0	0	0	0	0	0	0	0	0	99	99	99	99	99
87	3	0	1	0	3	99	2	2	1	1	1	1	2	2	0	0	2	2	2	2	2	2	2	2	1	1	1	1	1	1	1	1	1	0	0	1	1	1	1	1	1	1	1	1	2	2	2	2	2
88	3	0	1	2	3	1	2	2	2	0	2	2	2	2	0	2	2	2	2	2	2	2	2	2	1	0	0	0	0	0	0	0	0	0	0	0	0	0	0	0	0	0	0	0	2	2	2	0	2
89	3	1	1	0	3	2	2	2	2	2	2	2	2	2	0	2	2	2	0	0	0	2	0	0	2	1	1	1	1	1	1	1	1	0	1	1	1	0	0	0	1	0	0	1	2	2	2	2	2
90	3	1	1	0	3	1	2	2	2	2	2	2	2	2	0	0	2	2	2	2	2	2	2	2	2	2	2	2	2	2	2	2	2	0	0	2	2	2	2	2	2	2	2	2	2	2	2	2	2
91	3	1	2	0	3	1	2	2	2	2	2	2	2	2	0	1	2	2	2	2	2	2	2	2	2	1	1	1	1	1	1	1	1	0	1	1	1	0	0	1	1	0	0	0	2	1	1	1	1
92	3	0	2	0	3	1	2	2	2	2	2	1	2	2	0	1	2	2	2	2	2	2	2	2	2	2	2	2	2	2	1	2	2	0	1	2	2	2	2	2	2	2	2	2	2	2	2	2	2
93	3	1	4	22	2	1	2	2	2	2	2	2	2	2	0	2	2	2	2	2	2	2	2	2	2	2	2	2	2	2	0	2	2	0	2	2	2	0	2	2	2	2	2	2	2	2	2	2	2
94	3	0	5	22	3	1	2	2	2	1	1	1	2	2	0	1	2	2	2	2	2	2	2	2	2	1	1	1	0	1	1	1	1	0	1	1	1	1	1	1	1	1	1	2	2	2	2	1	1
95	3	1	5	22	2	0	2	2	2	0	2	2	2	2	0	2	2	2	2	0	2	2	2	2	2	0	0	0	0	0	0	0	0	0	0	0	0	0	0	0	0	0	0	0	2	2	2	0	2
96	3	0	5	22	3	0	2	2	2	1	2	1	2	2	1	2	2	2	2	2	2	2	2	2	2	2	2	2	1	2	1	2	2	1	2	2	2	2	2	2	2	2	2	2	2	2	2	1	2
97	3	1	6	0	2	1	2	2	2	1	1	2	2	2	0	1	2	2	2	2	2	2	2	2	2	2	2	2	1	1	2	2	2	0	1	2	2	2	2	2	2	2	2	2	2	2	2	1	1
98	3	0	6	1	3	0	2	2	2	2	2	2	2	2	2	2	2	2	2	2	2	2	2	2	2	2	2	2	2	2	2	2	2	2	2	2	2	2	2	2	2	2	2	2	2	2	2	2	2
99	3	99	6	2	3	2	2	2	2	2	2	2	2	2	0	0	2	2	2	2	2	2	2	2	1	1	1	1	1	1	1	1	1	0	1	1	1	1	1	1	1	1	1	1	2	2	2	2	2
100	3	1	6	0	3	3	12	2	2	1	2	1	2	2	0	2	2	2	2	2	2	2	2	2	2	1	2	2	1	2	1	2	2	1	2	2	2	2	2	2	2	2	2	2	1	2	2	1	2
101	3	1	6	0	2	1	2	2	2	1	1	1	1	1	0	1	2	2	2	1	1	2	2	2	1	0	0	0	0	0	0	0	0	0	0	0	0	0	0	0	0	0	0	0	1	1	1	1	1
102	3	0	6	0	3	2	2	2	2	2	2	2	2	2	2	2	2	2	2	2	2	2	2	2	2	2	2	2	2	2	2	2	2	2	2	2	2	2	2	2	2	2	2	2	2	2	2	2	2
103	3	0	6	0	3	1	2	2	2	2	2	1	2	2	0	1	2	2	2	2	2	2	2	2	2	2	2	2	2	2	1	2	2	0	1	2	2	2	2	2	2	2	2	2	2	2	2	2	2
104	3	0	6	0	2	1	2	2	2	2	1	1	2	2	0	1	2	2	2	2	2	2	2	2	2	2	2	2	2	1	1	2	2	0	2	2	2	2	2	2	2	2	2	2	2	2	2	2	1
105	3	0	6	22	3	1	1	1	1	1	1	1	1	1	0	0	1	1	0	1	1	1	1	1	1	99	99	99	99	99	99	99	99	99	99	99	99	99	99	99	99	99	99	99	99	99	99	99	99
106	3	0	7	0	3	3	2	2	2	12	12	12	2	2	0	12	2	2	2	12	12	2	2	2	12	2	2	2	12	12	12	2	2	10	12	2	2	2	12	12	2	2	2	12	2	2	2	12	12
107	3	0	7	0	3	3	2	2	2	0	2	2	2	2	0	1	2	2	2	2	2	2	2	2	2	2	2	2	0	2	2	2	2	0	1	2	2	2	2	2	2	2	2	2	2	2	2	0	2
108	3	0	7	0	3	1	2	2	2	2	2	2	2	2	1	2	2	2	2	2	2	2	2	2	2	1	1	1	1	1	1	1	1	1	1	1	1	1	1	1	1	1	1	1	2	2	2	2	2
109	4	0	1	22	3	1	2	2	2	0	0	0	2	2	0	0	2	2	0	0	2	2	2	2	2	2	2	2	0	0	0	2	2	0	0	2	2	0	0	2	2	2	2	2	2	2	2	0	0
110	4	0	2	0	3	0	2	2	2	2	2	2	2	2	2	2	2	2	2	2	2	2	2	2	0	1	1	2	2	2	99	2	2	1	2	2	2	2	2	2	2	2	2	0	2	2	2	2	2
111	4	0	2	22	3	3	1	1	1	1	1	1	1	1	1	1	1	1	1	1	1	1	1	1	1	1	1	1	1	1	1	1	1	1	1	1	1	1	1	1	1	1	1	1	1	1	1	1	1
112	4	1	5	0	1	99	2	2	1	1	2	2	1	1	0	0	2	2	2	2	2	2	2	2	2	0	0	0	0	0	0	0	0	0	0	0	0	0	0	0	0	0	0	2	2	2	1	1	2
113	4	0	6	0	3	1	12	12	12	1	1	1	1	1	0	1	12	12	1	1	1	12	1	1	1	1	12	12	1	1	1	99	1	0	99	12	12	1	1	1	12	1	1	1	12	12	12	1	1
114	4	0	6	1	1	99	0	0	0	0	0	0	0	0	0	0	0	0	0	0	0	0	0	0	0	99	99	99	99	99	99	99	99	99	99	99	99	99	99	99	99	99	99	99	99	99	99	99	99
115	2	0	2	22	3	99	2	2	2	1	1	1	1	1	0	0	2	2	2	2	2	2	2	2	2	1	1	1	0	1	1	1	1	0	0	1	1	1	1	1	1	1	1	1	2	2	2	1	1
116	3	0	4	3	1	1	1	1	1	1	1	1	1	1	0	1	2	2	1	0	1	2	1	1	2	0	0	0	0	0	0	0	0	0	0	0	0	0	0	0	0	0	0	0	2	2	2	2	2
117	1	1	1	1	2	1	2	2	2	1	2	2	2	2	0	1	2	2	2	2	2	2	2	2	2	2	2	2	1	2	2	2	2	0	1	2	2	2	2	2	2	2	2	2	2	2	2	1	2
118	1	0	1	22	3	3	1	1	1	0	1	1	1	1	0	1	1	1	1	1	1	1	1	1	1	1	1	1	0	1	1	1	1	0	1	1	1	1	1	1	1	1	1	1	1	1	1	0	1
119	1	0	5	22	3	3	2	2	2	2	2	2	2	2	0	2	2	2	2	2	2	2	2	2	2	2	2	2	2	2	2	2	2	0	2	2	2	2	2	2	2	2	2	2	2	2	2	2	2
120	1	1	1	22	2	1	1	1	1	1	1	1	1	1	0	0	2	2	0	1	0	2	1	1	2	1	1	1	1	1	1	1	1	0	0	1	1	0	1	0	1	1	1	98	1	1	1	1	1
121	1	0	2	0	3	1	2	2	2	2	2	2	2	2	2	2	2	2	2	2	2	2	2	2	0	2	2	99	99	99	99	99	99	99	99	99	99	99	99	99	99	99	99	0	2	2	2	2	2
122	1	1	7	22	3	3	2	2	2	1	2	2	2	2	0	1	2	2	2	2	2	2	2	2	2	0	0	0	0	0	0	0	0	0	0	0	0	0	0	0	0	0	0	0	2	2	2	0	2
123	2	1	1	0	2	1	2	2	2	2	2	2	2	2	0	1	2	2	2	2	2	2	2	2	2	1	1	1	1	1	1	1	1	0	1	1	1	1	1	1	1	1	1	1	2	2	2	2	2
124	1	0	2	22	3	0	2	2	1	1	2	2	2	2	0	2	2	2	2	2	2	2	2	2	2	2	2	0	1	2	2	2	2	0	2	2	2	2	0	2	2	2	2	2	2	2	1	1	2
125	0	1	1	0	3	1	2	2	2	1	1	1	2	2	0	0	2	2	2	2	2	2	2	2	2	2	2	2	1	1	1	2	2	0	0	2	2	2	2	2	2	2	2	2	2	2	2	1	1
126	0	1	6	0	3	1	2	2	2	2	2	2	2	2	0	0	2	2	2	0	2	2	2	2	2	2	2	2	0	2	2	2	2	0	0	2	2	2	0	1	2	2	2	2	0	0	0	0	0
127	0	0	2	1	2	1	2	2	2	1	2	1	2	2	0	2	2	2	2	2	2	2	2	2	2	2	2	2	0	2	1	1	1	0	0	2	2	2	2	2	2	2	2	2	2	2	2	1	2
128	1	0	6	22	3	1	2	2	2	0	2	2	1	1	0	1	1	2	0	0	1	2	2	2	1	1	1	1	0	1	1	1	1	0	1	1	1	0	0	1	1	1	1	1	2	2	2	0	2
129	3	1	1	1	3	99	2	2	2	0	2	1	1	2	0	2	2	2	2	2	2	2	2	2	2	2	2	2	0	2	1	1	1	0	1	2	2	0	1	1	2	2	2	2	2	2	2	0	2
130	2	0	6	0	2	1	2	2	2	1	1	1	1	1	0	1	2	2	2	1	2	2	2	2	1	2	2	1	1	1	1	1	1	0	1	2	2	2	1	2	2	2	2	1	2	2	2	1	1
131	2	0	1	1	3	99	2	2	2	1	2	2	1	2	0	2	2	2	2	2	2	2	2	2	2	1	1	1	1	1	1	1	1	0	1	1	1	1	1	1	0	1	1	1	2	2	2	1	2
132	0	0	4	22	1	1	1	1	1	0	1	1	1	1	0	1	0	0	1	0	0	0	1	1	0	0	1	1	0	1	0	1	1	0	0	0	0	0	0	0	0	0	0	0	1	1	1	0	1
133	2	0	6	0	3	1	2	2	2	1	1	1	1	1	0	1	2	2	2	0	2	2	2	2	2	1	1	1	1	1	1	1	1	0	1	2	2	1	0	1	2	1	1	1	2	2	2	1	1
134	0	0	6	22	3	3	2	2	2	2	2	2	2	2	2	2	2	2	2	2	2	2	2	2	2	2	2	2	2	2	2	2	2	2	2	2	2	2	2	2	2	2	2	99	2	2	2	2	2
135	3	0	6	22	3	3	2	2	2	2	2	2	2	2	0	0	2	2	2	0	2	2	0	0	2	0	0	0	0	0	0	0	0	0	0	0	0	0	0	0	0	0	0	0	0	0	0	0	0
136	1	1	2	23	2	2	2	2	2	0	1	1	2	2	0	1	2	2	2	2	2	2	2	2	2	0	0	1	0	1	1	0	0	0	0	0	0	0	0	0	0	0	0	0	0	0	0	0	0
137	1	0	2	22	3	3	1	1	1	0	1	1	1	1	0	0	1	1	1	1	1	1	1	1	1	0	0	0	0	0	0	0	0	0	0	0	0	0	0	0	0	0	0	0	1	1	1	0	1
138	1	0	2	0	3	43	2	2	2	1	2	1	2	2	0	1	2	2	2	2	2	2	2	2	2	2	2	2	1	2	1	2	2	0	1	2	2	2	2	2	2	2	2	2	2	2	2	1	2
139	3	0	2	0	2	99	2	2	2	1	2	1	2	2	0	1	2	2	2	2	2	2	2	2	2	2	2	2	1	2	1	2	2	0	1	2	2	2	2	2	2	2	2	2	98	98	98	98	98
140	0	0	4	0	3	3	1	1	1	1	1	1	1	1	0	0	1	1	1	1	1	1	1	1	1	0	0	0	0	0	0	0	0	0	0	0	0	0	0	0	0	0	0	0	1	1	1	1	1
141	3	1	6	0	3	1	1	1	2	0	1	1	1	1	0	1	1	1	0	0	0	1	0	0	1	1	1	1	0	0	1	1	1	0	1	1	1	0	0	0	1	0	0	1	1	1	2	0	1
142	1	0	7	0	2	1	2	2	99	1	1	1	2	2	0	2	2	2	2	2	2	2	2	2	2	1	1	1	1	1	1	1	1	0	1	1	1	1	1	1	1	1	1	1	2	2	2	1	1
143	2	1	2	1	3	3	2	2	2	0	2	1	1	1	0	1	2	2	2	0	2	2	2	2	1	2	2	2	0	2	1	1	1	0	1	2	2	99	0	2	2	2	2	1	2	2	2	0	2
144	0	1	6	23	2	2	1	1	1	1	1	1	1	1	1	1	1	1	1	0	0	1	1	0	1	1	1	1	1	1	1	1	1	1	1	1	1	1	0	0	1	1	0	1	1	1	1	1	1
145	3	0	2	0	1	1	1	1	1	0	0	0	1	1	0	1	1	1	1	1	1	1	1	1	1	0	0	0	0	0	0	0	0	0	0	0	0	0	0	0	0	0	0	0	1	1	1	0	0
146	0	1	2	22	3	2	2	2	2	0	2	2	2	2	0	1	2	2	0	0	2	2	2	2	2	2	2	2	0	2	2	2	2	0	1	2	2	0	0	2	2	2	2	2	2	2	2	0	2
147	2	0	1	22	2	1	2	2	2	2	2	2	2	2	0	2	2	2	2	0	2	2	2	2	2	2	2	2	2	2	2	2	2	0	2	2	2	2	2	2	2	2	2	2	2	2	2	2	2
148	1	0	1	22	2	1	2	2	2	0	1	1	2	2	0	0	2	2	2	2	2	2	2	2	2	2	2	2	2	1	1	2	2	0	0	2	2	2	2	2	2	2	2	2	2	2	2	0	2
149	3	1	2	22	2	0	1	1	1	1	1	1	1	1	0	1	2	2	2	1	2	99	1	1	99	1	1	1	0	0	0	1	0	0	0	1	1	2	0	0	0	0	0	1	2	2	2	2	1
150	1	1	7	23	3	2	2	2	2	0	2	0	2	2	0	0	2	2	2	2	2	2	2	2	2	2	2	2	0	2	0	2	2	0	0	2	2	2	2	2	2	2	2	2	2	2	2	0	2
151	0	0	2	22	3	1	2	2	2	0	2	2	2	2	0	0	2	2	2	2	2	2	2	2	2	1	1	1	0	1	1	1	1	0	0	1	1	1	1	1	1	1	1	1	2	2	2	0	2
152	1	1	1	22	3	1	2	2	2	0	2	0	2	2	0	2	2	2	2	0	0	2	2	2	2	2	2	2	0	2	0	2	2	0	2	2	2	2	0	0	2	2	2	2	2	2	2	0	2
153	2	0	6	0	3	1	2	2	2	0	2	0	0	0	0	0	2	2	2	0	2	2	0	0	2	2	2	2	0	2	0	0	0	0	0	2	2	2	0	2	2	0	0	0	2	2	2	0	2
154	1	0	1	1	3	3	2	2	2	2	2	2	2	2	2	2	2	2	2	2	2	2	2	2	2	2	2	2	2	2	2	2	2	2	2	2	2	2	2	2	2	2	2	2	2	2	2	2	2
155	2	99	2	0	1	0	2	2	2	1	2	1	2	2	0	2	2	2	1	2	2	2	2	2	2	1	2	1	0	2	1	2	2	0	1	2	2	1	2	2	2	2	2	2	2	2	2	1	2
156	4	99	2	0	3	1	2	2	2	1	1	1	2	2	0	1	1	1	2	2	2	2	2	1	1	0	0	1	0	0	0	0	0	0	0	0	0	0	0	0	0	0	0	0	2	2	2	1	1
157	1	0	6	0	3	1	2	2	2	1	12	0	2	1	0	1	12	2	2	1	2	2	2	1	1	0	0	0	0	0	0	0	0	0	0	0	0	0	0	0	0	0	0	0	2	2	2	1	2
158	3	0	2	0	3	1	2	2	2	2	2	2	2	2	0	1	2	2	1	1	1	2	2	1	2	2	2	2	2	2	2	2	2	0	1	2	2	1	1	1	2	2	1	2	2	2	2	2	2
159	1	0	6	0	3	2	2	2	1	2	2	2	1	1	0	1	2	2	1	1	2	2	2	2	2	2	2	1	2	2	2	1	1	0	1	2	2	1	1	2	2	2	2	2	2	2	1	2	2
160	4	1	6	0	2	1	1	1	1	0	1	0	0	0	0	0	1	1	1	0	0	0	0	0	1	99	99	99	99	99	99	99	99	99	99	99	99	99	99	99	99	99	99	99	99	99	99	99	99
161	1	0	1	1	2	1	2	2	2	1	2	2	2	2	0	1	2	2	2	2	2	2	2	2	2	2	2	2	1	2	2	2	2	0	1	2	2	2	2	2	2	2	2	2	2	2	2	1	2
162	2	0	6	0	3	0	2	2	2	1	2	1	2	2	0	1	2	2	2	2	2	2	2	2	2	2	2	2	1	2	1	2	2	0	1	2	2	2	2	2	2	2	2	2	2	2	2	1	2
163	2	1	1	0	3	1	2	2	2	0	2	0	2	2	0	2	2	2	2	0	2	2	2	99	1	1	1	1	0	1	0	1	1	0	1	1	1	1	1	1	1	1	2	1	2	2	2	0	2
164	2	1	1	0	2	1	2	2	2	2	2	2	2	2	0	0	2	2	2	2	2	2	2	2	2	2	2	2	2	2	2	2	2	0	0	2	2	2	2	2	2	2	2	2	2	2	2	2	2
165	1	0	99	0	2	1	2	2	2	2	2	2	2	2	0	2	2	2	2	2	2	2	2	2	2	2	2	2	2	2	2	2	2	0	2	2	2	2	2	2	2	2	2	2	1	99	2	2	2
166	1	0	5	1	3	99	1	1	1	0	0	1	1	1	0	0	12	12	0	0	1	2	1	1	0	0	0	0	0	0	0	0	0	0	0	0	0	0	0	0	0	0	0	0	1	1	1	0	1
167	3	1	2	22	1	1	2	2	2	0	0	0	2	2	0	0	2	2	2	0	2	2	2	2	2	0	0	0	0	0	0	0	0	0	0	0	0	0	0	0	0	0	0	0	2	2	2	0	0
168	2	0	2	22	3	1	2	2	1	2	2	2	1	1	0	0	2	2	2	1	2	2	2	2	2	0	1	0	0	0	0	0	0	0	0	1	1	0	0	1	0	1	1	1	2	2	1	2	2
169	1	0	2	1	3	1	2	2	2	2	2	2	2	2	0	1	2	2	1	2	1	2	2	2	2	1	1	1	1	1	1	1	1	0	0	1	1	0	0	0	0	1	1	0	2	2	2	2	2
170	4	0	1	22	99	99	2	2	2	1	1	1	2	2	0	1	2	2	2	2	2	2	2	2	2	0	0	0	0	0	0	0	0	0	0	0	0	0	0	0	0	0	0	0	2	2	2	1	1
171	1	0	4	0	0	0	2	2	2	0	2	2	2	2	0	2	2	2	2	0	1	2	1	1	2	1	1	2	0	2	2	2	2	0	2	2	2	2	0	1	2	1	1	2	2	2	2	0	2
172	4	0	2	22	3	1	2	2	2	0	2	2	2	2	0	1	2	2	2	2	2	2	2	2	2	2	2	2	0	2	2	99	99	0	1	2	2	99	99	99	99	99	99	99	99	99	99	0	99
173	3	1	7	22	3	1	2	2	2	1	1	1	2	1	0	1	2	2	1	1	2	2	2	2	2	99	99	99	99	99	99	99	99	99	99	99	99	99	99	99	99	99	99	99	99	99	99	99	99
174	2	1	6	0	3	3	2	2	2	2	2	2	2	2	0	0	2	2	2	0	2	2	2	2	2	2	2	2	2	2	2	2	2	0	0	2	2	2	0	2	2	2	2	2	2	2	2	2	2
175	3	0	4	0	3	1	2	2	1	0	1	1	1	1	0	1	1	1	0	0	0	1	0	0	0	0	0	1	0	0	1	1	1	0	0	1	0	0	0	0	1	1	1	1	2	2	2	0	0
176	1	1	4	0	3	99	99	99	99	99	99	99	99	99	99	99	99	99	99	99	99	99	99	99	99	99	99	99	99	99	99	99	99	99	99	99	99	99	99	99	99	99	99	99	99	99	99	99	99
177	2	1	1	1	1	1	2	2	99	0	2	99	2	2	0	0	2	2	0	0	2	2	2	2	2	99	99	99	99	99	2	99	99	0	99	99	99	99	99	99	99	99	99	99	2	99	99	99	99
178	1	0	7	1	3	3	2	2	2	2	2	1	0	0	0	0	2	2	2	0	2	2	2	2	2	2	2	2	2	2	1	0	0	0	0	2	2	2	0	2	2	2	2	2	2	2	2	2	2
179	3	0	4	22	3	1	2	2	2	2	2	2	2	2	2	2	2	2	2	2	2	2	2	2	2	0	0	0	0	0	0	0	0	0	0	0	0	0	0	0	0	0	0	0	2	2	2	2	2
180	2	0	2	1	3	1	1	1	1	1	1	1	1	1	1	1	1	1	1	1	1	1	1	1	1	1	1	1	1	1	1	1	1	1	1	1	1	1	1	1	1	1	1	1	2	2	2	2	2
181	3	0	2	1	3	1	2	2	2	0	1	1	2	2	0	2	2	2	2	2	2	2	2	2	2	2	2	2	0	1	1	2	2	0	2	2	2	2	2	2	2	2	2	2	2	2	2	0	2
182	0	1	1	22	3	1	2	2	2	0	2	2	2	2	0	2	2	2	2	2	2	2	2	2	2	2	2	2	0	2	2	2	2	0	2	2	2	2	2	2	2	2	2	2	2	2	2	0	2
183	99	99	2	1	3	1	2	2	2	2	2	2	2	2	99	2	2	2	2	2	2	2	2	2	2	0	0	0	0	0	0	0	0	0	0	0	0	0	0	0	0	0	0	0	2	2	2	2	2
184	1	0	4	0	3	1	2	2	2	1	2	2	2	2	0	1	2	2	2	2	2	2	2	2	2	1	1	1	1	1	1	1	1	0	1	1	1	1	1	1	1	1	1	1	2	2	2	2	2
185	4	0	2	0	1	2	2	2	1	1	1	1	2	2	0	0	1	2	0	0	2	2	2	2	99	0	0	0	0	0	0	0	0	0	0	0	0	0	0	0	0	0	0	0	2	2	1	1	1
186	0	1	1	99	99	99	2	2	2	0	2	2	2	2	0	2	2	2	2	0	2	2	2	2	0	1	1	1	0	1	1	1	1	0	1	1	1	1	0	1	0	1	1	0	2	2	2	0	2
187	0	1	6	99	99	99	1	1	1	1	1	1	1	1	0	1	1	1	1	1	1	1	1	1	1	0	0	0	0	0	0	0	0	0	0	0	0	0	0	0	0	0	0	0	1	1	1	1	1
188	3	0	1	22	1	1	99	99	99	99	99	99	99	99	99	99	99	99	99	99	99	99	99	99	99	0	0	0	0	0	0	0	0	0	0	0	0	0	0	0	0	0	0	0	99	99	99	99	99
189	1	0	0	0	0	99	2	2	2	0	2	2	2	2	0	0	2	2	2	2	2	2	2	2	2	2	2	2	0	2	2	2	2	0	0	2	2	2	2	2	2	2	2	2	2	2	2	0	2
190	1	1	6	0	3	1	2	2	2	0	2	2	0	0	0	0	1	2	1	1	1	2	0	0	1	99	99	99	99	99	99	99	99	99	99	99	99	99	99	99	99	99	99	99	99	99	99	99	99
191	3	0	6	22	2	1	2	2	2	2	2	2	2	2	1	2	2	2	2	2	2	2	2	2	2	1	1	1	1	1	1	1	1	1	1	1	1	1	1	1	1	1	1	1	2	2	2	2	2
192	0	0	4	0	3	1	2	2	2	1	2	1	2	2	0	2	2	2	2	2	2	2	2	2	2	2	2	2	0	2	0	2	2	0	2	2	2	2	2	2	2	2	2	2	2	2	2	0	2
193	4	0	2	99	2	99	2	2	2	1	1	1	2	2	0	2	2	2	2	2	2	2	2	2	1	1	2	2	1	1	1	99	99	1	99	99	99	99	99	99	99	99	99	99	2	1	99	99	99
194	4	0	5	0	3	3	1	1	1	0	1	0	1	1	0	0	1	1	1	1	1	2	1	1	1	0	0	0	0	0	0	0	0	0	0	0	0	0	0	0	0	0	0	0	1	1	1	0	1
195	3	1	99	0	3	3	2	2	2	1	1	2	2	2	0	2	2	2	2	2	2	2	2	2	1	2	2	2	0	0	2	2	2	0	2	2	2	2	2	2	2	0	2	1	2	2	2	1	2
196	0	1	1	1	1	0	2	2	2	0	1	1	2	2	0	0	2	2	0	0	0	2	2	2	0	0	0	0	0	0	0	0	0	0	0	0	0	0	0	0	0	0	0	0	2	2	2	0	1
197	3	0	4	22	3	1	2	2	2	2	2	2	2	2	0	2	2	2	2	2	2	2	2	2	2	2	2	2	2	2	0	2	2	0	2	2	2	2	2	2	2	2	2	2	2	2	2	2	2
198	0	1	1	1	3	1	2	2	2	2	2	2	2	2	0	2	2	2	2	2	2	2	2	2	2	2	2	2	2	2	2	2	2	0	0	2	2	2	2	2	2	2	2	2	2	2	2	2	2
199	2	1	1	22	3	3	1	1	1	0	1	1	1	1	0	0	1	1	0	0	1	1	0	0	0	1	1	1	0	1	1	1	1	0	0	1	1	0	0	1	1	0	0	0	1	1	1	0	1
200	3	99	6	0	3	1	2	2	2	1	1	1	1	1	0	1	2	2	1	1	1	2	2	2	1	1	1	1	1	1	1	1	1	0	1	1	1	1	1	1	1	1	1	1	2	2	2	1	1
201	4	0	6	1	3	1	2	2	2	1	1	1	2	2	0	1	2	2	2	2	2	2	2	2	1	0	0	0	0	0	0	0	0	0	0	1	1	0	1	1	2	0	0	1	1	1	1	0	0
202	1	1	1	0	3	0	2	2	2	0	2	0	2	2	0	0	2	2	2	2	2	2	2	2	2	2	2	2	0	2	0	2	2	0	0	2	2	2	2	2	2	2	2	2	2	2	2	0	2
203	3	99	2	0	99	99	2	2	2	1	2	2	2	2	1	2	2	2	2	2	2	2	2	2	2	1	1	1	1	1	1	1	1	0	1	1	1	1	1	1	1	1	1	1	2	2	2	2	2
204	3	0	2	0	3	1	2	2	2	2	2	0	2	2	0	2	2	2	2	2	2	2	2	2	2	2	2	2	2	2	0	2	2	0	2	2	2	2	2	2	2	2	2	2	2	2	2	2	2
205	4	99	6	0	2	1	2	2	2	2	2	2	2	2	2	2	2	2	2	2	2	2	2	2	2	2	2	2	2	2	2	2	2	2	2	2	2	2	2	2	2	2	2	2	2	2	2	2	2
206	1	1	6	0	2	1	2	2	2	1	2	2	2	2	0	1	2	2	2	2	2	2	2	2	2	2	2	2	1	2	2	2	2	0	1	2	2	2	2	2	2	2	2	2	2	2	2	1	2
207	3	99	6	0	3	3	2	2	2	1	2	1	2	2	0	1	2	2	2	2	2	2	2	2	2	2	2	2	1	2	1	2	2	0	1	2	2	2	2	2	2	2	2	2	2	2	2	1	2
208	2	0	1	2	1	1	2	2	2	0	1	1	2	2	0	1	2	2	1	2	2	2	2	2	2	1	1	1	0	1	1	1	1	0	1	0	1	1	1	1	2	2	2	1	2	2	2	0	1
209	0	0	1	0	3	3	2	2	0	1	1	2	2	2	0	0	2	2	2	2	2	2	2	2	1	2	2	0	1	1	2	2	1	0	0	0	0	1	2	2	1	1	2	0	2	2	0	1	1
210	1	0	6	0	3	1	1	1	1	1	1	1	2	2	0	2	2	2	99	0	0	2	1	1	2	1	1	1	1	1	1	1	1	0	1	1	1	1	1	1	2	1	1	1	2	2	2	1	1
211	2	1	6	0	3	3	2	2	2	1	1	1	2	2	0	1	2	2	2	2	2	2	2	2	2	2	2	2	12	12	12	2	2	0	1	2	2	2	2	2	2	2	2	2	2	2	2	12	12
212	0	1	1	1	1	1	2	99	99	99	99	99	99	99	99	99	99	99	99	99	99	99	2	99	99	99	99	99	99	99	99	99	99	99	99	99	99	99	99	99	99	99	99	99	99	99	99	99	99
213	0	1	6	0	3	3	1	1	1	0	1	1	1	1	0	0	1	1	1	1	0	1	1	1	1	1	1	1	0	1	1	1	1	0	0	1	1	1	1	0	1	1	1	1	1	1	1	0	1
214	3	0	4	0	2	99	2	2	2	2	2	2	2	2	2	2	2	2	2	2	2	2	2	2	2	2	2	2	2	2	2	2	2	2	2	2	2	2	2	2	2	2	2	2	2	2	2	2	2
215	1	0	1	22	2	0	2	2	2	0	2	2	2	2	0	0	2	2	2	2	2	2	2	2	2	2	2	2	0	2	2	2	2	0	0	2	2	2	2	2	2	2	2	2	2	2	2	0	2
216	2	1	1	22	3	0	2	2	2	0	1	1	2	2	0	1	1	2	1	1	1	1	2	2	1	2	2	2	0	0	1	1	1	0	1	1	2	1	1	1	1	2	2	1	2	2	2	0	1
217	1	1	1	1	2	1	2	2	2	1	1	1	2	2	0	2	2	2	2	2	2	2	2	2	2	1	1	1	1	1	1	1	1	0	1	1	1	1	1	1	1	1	1	2	2	2	2	1	1
218	1	0	1	1	3	3	2	2	2	1	2	2	2	2	0	0	2	2	2	2	2	2	2	2	2	2	2	2	1	1	1	1	1	0	0	2	2	1	1	1	2	1	1	1	2	2	2	1	2
219	2	0	5	2	2	1	2	2	2	2	2	2	2	2	0	0	1	2	2	0	2	2	2	2	0	99	99	99	99	99	99	99	99	99	99	99	99	99	99	99	99	99	99	99	99	99	99	99	99
220	3	1	6	0	3	2	2	2	2	1	1	1	2	2	0	1	2	2	2	2	2	2	2	2	2	2	2	2	1	1	1	2	2	0	1	2	2	2	2	2	2	2	2	2	2	2	2	1	1
221	3	1	1	0	0	0	0	0	0	0	0	0	0	0	0	0	0	0	0	0	0	0	0	0	0	0	0	0	0	0	0	0	0	0	0	0	0	0	0	0	0	0	0	0	0	0	0	0	0
222	0	0	6	0	3	1	2	2	2	1	1	1	2	2	0	0	2	2	2	2	2	2	2	2	2	2	2	2	1	1	1	2	2	0	0	2	2	2	2	2	2	2	2	2	2	2	2	1	1
223	1	0	4	0	2	1	2	2	2	2	2	1	2	2	1	2	2	2	2	2	2	2	2	2	2	2	2	2	2	2	1	2	2	1	2	2	2	2	2	2	2	2	2	2	2	2	2	2	2
224	1	0	2	22	3	1	2	2	2	0	2	2	2	2	0	2	2	2	2	2	2	2	2	2	2	2	2	2	0	2	2	2	2	0	2	2	2	2	2	2	2	2	2	2	2	2	2	0	2
225	0	1	2	1	3	3	2	2	1	1	2	1	2	2	0	1	2	2	2	1	2	2	2	2	2	2	2	1	1	2	1	2	2	0	1	2	2	2	1	2	2	2	2	2	2	2	1	1	2
226	0	0	1	1	3	1	2	2	2	1	2	1	2	2	0	2	2	2	2	2	2	2	2	2	2	2	2	2	1	2	1	2	2	0	2	2	2	2	2	2	2	2	2	2	2	2	2	1	2
227	0	1	2	22	3	1	2	2	2	1	2	2	2	2	0	2	2	2	2	2	2	2	2	2	2	1	1	1	1	2	2	2	2	0	1	2	2	2	2	2	2	2	2	2	2	2	2	2	2
228	1	0	6	22	3	1	2	2	2	2	2	2	2	2	0	0	2	2	0	0	2	2	2	2	0	2	2	2	0	2	2	2	2	0	0	2	2	2	0	2	2	2	2	0	2	2	2	0	2
229	3	0	6	0	1	0	1	1	1	0	0	0	1	1	0	1	1	1	1	1	1	1	1	1	1	0	0	0	0	0	0	0	0	0	0	0	0	0	0	0	0	0	0	0	1	1	1	0	0
230	0	0	1	2	3	1	2	2	1	0	1	2	2	2	0	0	2	2	1	2	2	2	2	2	2	1	0	0	0	0	0	0	0	0	0	0	0	0	0	0	0	0	0	0	2	2	1	1	1
231	0	1	1	1	1	1	2	2	2	0	2	2	1	1	0	1	2	2	2	2	1	2	2	2	1	1	1	1	1	1	1	1	1	0	1	1	1	1	1	1	1	1	1	1	1	1	1	0	1
232	0	1	5	22	3	1	2	2	2	0	2	2	2	2	0	2	2	2	2	0	2	2	2	2	2	2	2	2	0	2	2	2	2	0	2	2	2	2	0	2	2	2	2	2	2	2	2	0	2
233	2	1	5	22	2	1	2	2	2	0	2	1	2	2	0	2	2	2	2	0	2	2	2	2	2	2	2	2	0	2	1	2	2	0	2	2	2	2	0	2	2	2	2	2	2	2	2	0	2
234	1	0	4	1	2	1	2	2	2	0	2	2	2	2	0	2	2	2	2	2	2	2	2	2	2	2	2	2	0	0	0	99	99	0	0	2	0	99	0	99	99	99	99	99	2	2	2	0	2
235	3	0	6	22	3	3	2	2	2	1	1	1	2	2	1	1	2	2	2	2	2	2	2	2	2	99	99	99	99	99	99	99	99	99	99	99	99	99	99	99	99	99	99	99	2	2	2	1	1
236	1	0	6	99	3	99	1	1	1	1	1	1	1	1	0	1	1	1	1	1	1	1	1	1	1	99	99	99	99	99	99	99	99	99	99	99	99	99	99	99	99	99	99	99	99	99	99	99	99
237	2	0	5	1	3	1	2	2	2	2	2	2	2	2	0	2	2	2	2	2	2	2	0	0	2	0	0	0	0	0	0	0	0	0	0	0	0	0	0	0	0	0	0	0	1	1	1	1	1
238	2	1	4	22	3	1	2	2	2	1	2	2	2	2	0	1	2	2	2	2	2	2	2	2	2	0	0	0	0	0	0	0	0	0	0	0	0	0	0	0	0	0	0	0	2	2	2	1	2
239	0	1	2	1	3	3	2	2	2	2	2	2	2	2	99	99	0	0	2	0	2	2	2	2	0	2	2	2	2	2	2	2	2	0	0	0	0	2	0	0	2	2	2	0	2	2	2	2	2
240	3	1	1	1	3		2	2	2	0	2	2	2	2	0	2	2	2	2	0	2	2	2	2	2	2	2	2	0	2	2	2	2	0	2	2	2	2	0	2	2	2	2	2	2	2	2	0	2
241	2	1	2	0	3	2	2	2	2	2	2	2	2	2	0	2	2	2	2	1	2	1	1	2	2	1	2	2	0	2	0	2	2	0	2	2	2	2	2	1	2	1	1	2	2	2	99	2	99
242	3	0	1	0	3	1	2	2	2	0	1	1	2	2	0	0	2	2	1	1	1	2	1	1	0	1	1	1	0	1	1	1	1	0	0	1	1	1	1	1	2	1	1	1	1	1	2	0	0
243	4	0	5	1	3	2	2	2	2	0	2	2	2	2	0	1	2	2	2	2	2	2	2	2	2	2	2	2	99	2	2	99	99	0	1	99	99	99	99	99	99	99	99	99	99	99	99	99	99
244	3	1	1	22	3	1	1	1	2	1	1	2	1	1	0	0	2	2	2	0	1	2	1	1	0	1	1	1	1	1	1	1	1	0	0	2	2	1	1	1	1	1	1	1	1	1	1	1	1
245	2	1	6	22	2	0	2	2	2	2	2	2	2	2	0	0	2	2	2	0	2	2	2	2	2	0	0	2	1	1	1	1	1	0	0	1	1	0	0	0	0	0	0	0	1	1	99	0	1
246	0	1	2	0	3	2	2	2	2	0	2	1	1	1	0	1	2	2	2	0	1	2	2	2	1	1	1	1	0	1	0	1	1	0	0	1	1	1	0	1	1	1	1	99	2	2	2	0	2
247	1	1	2	0	3	3	2	2	2	2	2	2	2	2	1	2	2	2	2	2	2	2	2	2	2	2	2	2	1	1	1	2	2	1	1	2	2	2	2	2	2	2	2	2	2	2	2	2	2
248	0	0	2	0	2	1	1	1	1	1	1	0	1	0	0	0	2	2	1	0	1	2	1	1	1	1	1	1	1	1	0	1	0	0	0	2	2	1	0	1	2	2	2	1	1	1	1	1	1
249	2	0	2	1	3	3	1	1	1	1	1	1	1	1	0	0	1	1	1	1	1	1	0	0	1	1	1	1	1	1	1	1	1	0	0	1	1	1	1	1	1	0	0	1	1	1	1	1	1
250	3	1	1	1	3	1	2	2	2	1	1	1	2	2	0	1	2	2	2	2	1	2	2	2	2	1	1	1	1	1	1	1	1	1	1	1	1	1	1	1	1	1	1	1	2	2	2	1	1
251	0	0	6	0	3	3	2	2	2	2	2	2	2	2	1	1	2	2	2	0	0	2	2	2	0	0	1	2	1	1	1	1	1	1	1	2	2	1	0	0	2	2	2	0	2	2	2	2	2
252	2	0	2	22	3	99	2	2	2	2	2	2	2	2	0	1	2	2	2	2	2	2	2	2	2	1	1	1	2	2	1	1	1	2	2	1	1	1	1	0	0	1	1	0	2	2	2	2	2
253	2	0	1	0	0	0	1	1	1	0	1	1	1	1	0	0	0	0	0	0	0	0	0	0	0	1	1	1	0	1	1	1	1	0	0	0	0	0	0	0	0	0	0	0	1	1	1	0	1
254	1	0	6	22	3	3	1	1	1	0	1	1	1	1	0	1	1	1	1	1	1	1	1	1	1	1	1	1	0	1	1	1	1	0	1	1	1	1	1	1	1	1	1	1	1	1	1	0	1
255	1	0	2	1	3	3	2	2	99	0	2	2	2	2	0	2	2	2	2	2	2	2	2	2	2	2	2	99	0	99	2	2	99	0	2	2	2	2	0	2	2	2	2	2	2	2	99	0	99
256	2	1	1	22	99	99	2	2	2	0	2	2	2	2	0	1	2	2	2	2	2	2	2	2	1	2	2	2	0	2	2	2	2	0	1	2	2	2	2	2	2	2	2	1	2	2	2	0	2
257	3	0	2	1	3	1	2	2	2	0	0	0	2	2	0	0	2	2	2	2	2	2	2	2	2	0	0	0	0	0	0	0	0	0	0	0	0	0	0	0	0	0	0	0	2	2	2	0	0
258	3	0	1	1	3	3	1	1	1	0	1	1	1	1	0	1	2	2	1	1	1	2	1	1	2	1	1	1	0	1	1	1	1	0	1	2	2	1	1	1	2	1	1	2	1	1	1	0	1
259	1	0	2	22	3	1	2	2	2	0	1	2	2	2	0	0	2	2	0	0	0	2	2	2	1	1	1	2	0	1	1	2	2	0	0	2	2	0	0	0	2	2	2	1	2	2	2	0	2
260	1	1	7	22	3	1	2	2	2	2	2	2	2	2	0	2	2	2	2	2	2	2	2	2	2	1	1	1	1	1	1	1	1	0	1	1	1	1	1	1	1	1	1	1	2	2	2	2	2
261	0	0	2	1	2	1	2	2	2	0	2	0	2	2	0	0	2	2	2	0	2	2	2	2	2	0	0	0	0	0	0	0	0	0	0	0	0	0	0	0	0	0	0	0	0	0	0	0	0
262	2	1	1	1	3	1	2	2	2	0	2	1	2	2	0	0	2	2	2	0	2	2	2	2	2	2	2	2	0	2	1	2	2	0	0	2	2	2	0	2	2	2	2	2	2	2	2	0	2
263	1	0	1	3	3	3	2	2	2	1	2	1	2	2	0	0	2	2	2	2	2	2	2	2	0	0	0	0	0	0	0	0	0	0	0	0	0	0	0	0	0	0	0	0	2	99	99	99	99
264	2	0	1	99	99	99	99	99	99	99	99	99	99	99	99	99	99	99	99	99	99	99	99	99	99	99	99	99	99	99	99	99	99	99	99	99	99	99	99	99	99	99	99	99	99	99	99	99	99
265	3	99	7	22	2	1	2	2	1	0	1	1	2	2	0	2	2	2	2	2	2	2	2	2	2	2	2	1	0	1	1	2	2	0	2	2	2	2	2	2	2	2	2	2	2	2	1	0	1
266	0	0	2	0	3	3	2	2	2	0	0	0	0	0	0	0	0	0	0	0	0	0	0	0	0	0	0	0	0	0	0	0	0	0	0	0	0	0	0	0	0	0	0	0	0	0	0	0	0
267	4	0	2	1	3	1	99	99	99	99	99	99	99	99	99	99	99	99	99	99	99	99	99	99	99	99	99	99	99	99	99	99	99	99	99	99	99	99	99	99	99	99	99	99	99	99	99	99	99
268	2	1	2	0	3	3	2	2	2	2	0	0	2	2	0	2	2	2	2	2	2	2	2	2	2	2	2	2	2	0	0	2	2	0	2	2	2	2	2	2	2	2	2	2	2	2	2	2	0
269	2	0	1	0	3	1	2	2	2	1	1	1	2	2	0	2	2	2	2	0	2	2	2	2	2	2	2	2	1	1	1	2	2	0	2	2	2	2	0	2	2	2	2	2	2	2	2	1	1
270	0	1	7	0	2	1	2	2	2	2	2	2	2	2	0	2	2	2	2	2	2	2	2	2	2	2	2	2	2	2	2	2	2	0	2	2	2	2	2	2	2	2	2	2	2	2	2	2	2
271	0	1	7	0	2	1	2	2	2	2	2	2	2	2	0	2	2	2	2	2	2	2	2	2	2	2	2	2	2	2	2	2	2	0	2	2	2	2	2	2	2	2	2	2	2	2	2	2	2
272	1	0	4	0	3	2	2	2	2	1	2	1	2	2	0	1	2	2	2	1	2	2	2	2	1	2	2	2	1	1	2	2	2	0	1	2	2	2	1	2	2	2	2	1	2	2	2	2	2
273	0	0	4	0	1	99	2	99	99	2	2	99	99	99	99	99	99	99	99	99	99	99	2	2	2	99	99	99	99	99	99	99	99	99	99	99	99	99	99	99	99	99	99	99	99	99	99	99	99
274	0	1	2	2	3	1	1	1	1	0	1	1	1	1	0	0	1	1	1	1	1	1	1	1	1	99	99	99	99	99	99	99	99	99	99	99	99	99	99	99	99	99	99	99	99	99	99	99	99
275	0	0	2	0	1	0	2	2	2	2	2	2	2	2	1	1	2	2	2	2	2	2	2	2	2	2	2	2	2	2	2	2	2	1	1	2	2	2	2	2	2	2	2	2	2	2	2	2	2
276	2	99	7	0	2	0	2	2	2	0	2	2	2	2	0	1	2	2	1	0	1	2	1	1	2	1	1	1	0	1	1	1	1	0	1	1	1	1	0	1	1	1	1	1	2	2	2	0	2
277	3	1	7	1	2	1	2	2	2	1	2	2	2	2	0	0	2	2	2	0	2	2	2	2	2	2	2	2	0	1	2	0	0	0	0	2	2	1	0	0	2	2	2	2	2	2	2	0	0
278	0	1	7	0	3	3	2	2	2	1	1	1	1	1	0	1	2	2	1	1	99	2	2	2	1	1	1	2	1	1	1	1	1	0	1	99	99	1	1	99	99	1	2	1	2	2	2	1	1
279	3	0	7	0	3	3	2	2	2	0	2	1	2	2	0	2	2	2	2	2	2	2	2	2	2	2	2	2	0	2	1	2	2	0	2	2	2	2	2	2	2	2	2	2	2	2	2	0	2
280	0	0	7	0	3	1	2	2	2	99	2	1	2	2	0	0	2	2	2	2	2	2	2	2	2	2	2	2	99	2	1	2	2	0	0	2	2	2	2	2	2	2	2	2	2	2	2	99	2
281	1	1	7	1	3	1	1	1	1	1	1	1	1	1	0	0	0	0	1	0	1	0	1	1	1	1	1	1	1	1	1	1	1	0	0	0	0	1	0	1	0	1	1	1	99	99	99	99	99
282	1	0	7	1	3	3	2	2	2	2	2	2	2	2	0	0	2	2	1	2	2	2	2	2	2	2	2	2	2	2	2	2	2	0	0	2	2	2	2	2	2	2	2	2	2	2	2	2	2
283	1	0	5	22	3	1	2	2	2	1	2	2	1	1	1	1	2	2	1	2	2	2	2	1	2	2	2	2	1	2	2	1	1	1	1	2	2	1	2	2	2	1	1	99	2	2	2	1	2
284	0	0	7	1	3	3	2	2	2	0	2	1	2	2	0	0	2	2	2	2	2	2	2	2	2	2	1	1	0	1	1	1	1	0	0	1	1	1	1	1	1	1	1	1	1	2	2	0	2
285	2	0	2	1	3	1	2	2	0	1	1	1	2	2	0	0	2	2	1	1	2	2	2	2	2	1	1	0	1	1	1	1	1	0	0	1	1	1	1	1	1	1	1	1	2	2	0	1	1
286	1	1	2	0	2	1	2	2	2	0	2	2	2	2	0	0	2	2	2	0	2	2	2	2	2	2	2	2	0	2	2	2	2	0	0	2	2	2	0	2	2	2	2	2	2	2	2	0	2
287	2	0	7	1	3	2	1	2	2	1	1	2	2	2	0	0	2	2	2	2	2	2	0	0	2	1	2	2	1	1	2	2	2	0	0	2	2	2	0	1	2	0	0	2	1	1	99	1	1
288	4	0	4	22	3	1	2	2	2	1	2	2	2	2	1	2	2	2	2	2	2	2	2	2	2	99	99	99	99	99	99	99	99	99	99	99	99	99	99	99	99	99	99	99	99	99	99	99	99
289	0	1	7	0	3	3	2	2	99	0	2	1	2	2	0	1	2	2	2	2	2	2	2	2	2	2	2	1	0	2	1	2	2	0	1	2	2	2	1	2	2	2	2	2	2	2	2	0	2
290	0	0	2	0	3	3	2	2	1	0	2	2	1	1	0	0	2	2	2	2	2	2	2	2	2	2	2	1	0	2	2	1	1	0	0	2	2	2	2	2	2	2	2	2	2	2	1	0	2
291	0	0	4	1	3	2	2	2	2	0	2	1	2	2	0	2	2	2	2	0	2	2	2	2	1	2	2	2	0	1	1	1	1	0	1	1	1	1	1	1	2	2	2	1	2	2	2	0	2
292	1	1	7	0	3	99	2	2	2	0	2	1	2	2	0	0	2	2	2	0	2	2	1	2	2	1	1	1	0	1	1	1	1	0	0	1	1	1	1	1	1	1	1	1	2	2	2	0	2
293	3	0	6	22	2	0	2	2	2	2	2	2	2	2	0	0	2	2	0	0	2	2	2	2	2	2	2	2	2	2	2	2	2	0	0	2	2	0	0	2	2	2	2	2	2	2	2	2	2
294	4	0	6	0	0	0	1	0	0	0	0	0	0	0	0	0	0	0	0	0	0	0	0	0	1	0	99	99	99	99	99	99	99	99	99	99	99	99	99	99	99	99	99	99	2	2	2	2	2
295	2	0	6	0	2	1	1	1	1	1	1	1	1	1	1	1	1	1	1	1	1	1	1	1	1	1	1	1	1	1	1	1	1	1	1	1	1	1	1	1	1	1	1	1	1	1	1	1	1
296	0	0	7	0	3	3	2	2	2	1	1	1	2	2	0	0	2	2	1	0	2	2	2	2	2	2	2	2	1	1	1	2	2	0	0	2	2	1	0	2	2	2	2	2	2	2	2	1	1
297	0	1	7	0	2	0	1	2	1	0	2	2	1	1	0	0	2	2	2	0	2	2	2	2	1	1	1	1	0	1	1	1	1	0	0	2	2	1	0	1	2	2	2	1	1	2	1	0	2
298	1	0	7	0	2	1	2	2	2	0	1	1	1	1	0	0	1	2	0	0	0	1	1	0	1	1	1	1	0	1	1	1	1	0	0	1	1	0	0	0	0	0	0	0	2	2	2	0	2
299	1	1	2	0	0	2	1	1	1	1	1	1	1	1	1	1	1	1	1	1	1	1	1	1	1	1	1	1	1	1	1	1	1	1	1	1	1	1	1	1	1	1	1	1	1	1	1	1	1
300	0	1	2	1	1	0	2	2	2	2	2	2	2	2	0	0	2	2	2	2	2	2	2	2	2	99	99	99	99	99	99	99	99	99	99	99	99	99	99	99	99	99	99	99	99	99	99	99	99
301	0	1	7	0	2	1	1	1	1	0	1	1	1	1	0	1	1	1	1	1	1	1	2	1	2	1	1	1	0	1	1	1	1	0	1	1	1	1	1	1	1	2	1	2	1	1	1	0	1
302	4	0	6	0	3	1	2	2	2	2	2	1	2	2	0	1	2	2	2	2	2	2	2	2	1	0	1	1	0	0	0	1	1	0	0	1	1	1	1	1	1	1	1	1	2	2	2	0	0
303	3	1	4	0	2	1	2	2	2	2	2	2	2	2	1	2	2	2	2	2	2	2	2	2	2	1	1	1	1	1	1	1	1	1	1	1	1	1	1	1	1	1	1	1	2	2	2	2	2
304	99	99	4	0	3	1	2	2	2	0	2	2	2	2	2	2	2	2	2	2	2	2	2	2	2	2	2	2	2	2	2	2	2	2	2	2	2	2	2	2	2	2	2	2	2	2	2	2	2
305	3	0	6	22	3	99	2	2	2	2	2	2	2	2	0	0	2	2	2	0	1	2	2	2	2	0	0	0	0	0	0	0	0	0	0	0	0	0	0	0	0	0	0	0	2	2	2	2	2
306	2	0	6	0	2	1	1	1	1	0	1	1	1	1	0	0	1	1	1	0	1	1	1	1	1	1	1	1	0	1	1	1	1	0	0	1	1	1	0	1	1	1	1	1	1	1	1	0	1
307	3	1	1	1	1	99	2	2	2	1	1	1	2	2	0	1	2	2	2	0	2	2	2	2	2	1	1	1	1	1	1	1	1	0	1	1	1	1	1	1	2	1	1	99	2	2	2	1	1
308	2	1	1	1	1	1	2	2	2	1	1	1	1	1	0	0	2	2	2	1	1	2	1	1	2	1	1	1	1	1	1	1	1	0	0	1	1	1	1	1	1	1	1	1	2	2	2	1	1
309	2	0	2	0	1	99	2	2	2	2	2	2	2	2	0	2	2	2	2	2	2	2	2	2	2	2	2	2	2	2	2	2	2	0	2	2	2	2	2	2	2	2	2	2	2	2	2	2	2
310	0	0	2	22	3	99	2	2	2	0	2	2	2	2	0	2	2	2	2	0	2	2	2	2	2	2	2	2	0	2	1	99	2	0	2	2	2	2	0	2	2	2	2	2	2	2	2	0	2
311	1	0	2	22	3	3	2	2	2	0	2	1	2	1	0	0	2	2	2	0	2	2	2	2	0	99	99	99	99	99	99	99	99	99	99	99	99	99	99	99	99	99	99	99	99	99	99	99	99
312	2	0	1	1	3	1	2	2	2	2	2	2	2	2	0	2	2	2	2	2	2	2	2	2	2	2	2	2	2	2	2	2	2	0	2	2	2	2	2	2	2	2	2	2	2	2	2	2	2
313	0	1	2	2	2	1	2	2	2	1	1	1	1	1	0	0	2	2	1	0	0	2	2	1	1	99	99	99	99	99	99	99	99	99	99	99	99	99	99	99	99	99	99	99	99	99	99	99	99
314	2	1	6	22	3	2	2	2	2	0	2	2	2	2	0	0	2	2	2	2	2	2	2	2	0	2	2	2	0	2	2	2	2	0	0	99	99	99	99	99	99	99	99	0	2	2	2	0	2
315	1	1	6	2	3	1	1	1	1	0	1	1	1	1	0	0	1	1	1	0	1	1	1	1	1	1	1	1	0	1	1	1	1	0	0	1	1	1	0	1	1	1	1	1	1	1	1	0	1
316	2	0	6	22	3	1	2	2	2	2	2	2	2	2	1	1	2	2	2	2	2	2	2	2	2	2	2	2	2	2	2	2	2	1	1	2	2	2	2	2	2	2	2	2	2	2	2	2	2
317	3	1	6	0	2	1	2	2	2	0	2	2	2	2	0	1	2	2	2	2	2	2	2	2	1	1	1	1	0	1	1	1	1	0	1	1	1	1	1	1	1	1	1	1	2	2	2	2	2
318	4	0	6	0	3	0	2	2	2	1	1	1	2	2	0	0	2	2	2	2	2	2	2	2	2	1	1	1	1	1	1	1	1	1	1	1	1	1	1	1	1	1	1	1	99	99	99	99	99
319	3	0	6	0	3	1	2	1	1	1	1	1	1	1	0	1	2	2	2	2	2	2	2	2	1	1	1	1	1	1	1	1	1	0	1	1	1	1	1	1	1	1	1	1	2	1	1	1	1
320	2	1	1	1	2	1	2	2	2	0	2	2	2	2	0	0	2	2	2	2	2	2	2	2	2	2	2	2	0	2	2	2	2	0	0	2	2	2	2	2	2	2	2	2	2	2	2	0	2
321	3	0	1	22	3	1	2	2	2	2	2	2	2	2	2	2	2	2	2	2	2	2	2	2	2	2	2	2	2	2	2	2	2	1	2	2	2	2	2	2	2	2	2	2	2	2	2	2	2
322	0	1	4	22	0	0	2	2	2	2	2	2	2	2	0	0	2	2	2	2	2	2	2	2	2	2	2	2	2	2	2	2	2	0	0	2	2	2	2	2	2	2	2	2	2	2	2	2	2
323	3	1	4	22	1	1	2	2	1	1	1	1	1	1	1	1	2	2	1	0	0	2	2	1	2	1	1	1	1	1	1	1	1	1	1	2	2	1	0	0	2	1	1	2	2	2	1	1	1
324	2	0	0	0	0	0	2	2	2	0	2	2	2	2	0	2	1	2	2	2	2	1	1	2	2	0	0	0	0	0	0	0	0	0	0	0	0	0	0	0	0	0	0	0	2	2	2	0	2
325	2	1	6	0	3	1	2	2	2	1	2	1	2	2	1	1	2	2	2	2	2	2	2	2	2	2	2	2	1	2	1	2	2	1	1	2	2	2	2	2	2	2	2	2	2	2	2	1	2
326	3	1	6	1	3	99	2	2	2	1	1	1	1	1	1	1	2	2	2	2	2	2	2	2	2	2	2	2	1	1	1	1	1	1	1	2	2	2	2	2	2	2	2	2	2	2	2	1	1
327	3	0	6	0	3	3	2	2	2	1	1	1	2	2	0	1	2	2	2	0	2	2	2	2	2	2	2	0	0	0	0	0	0	0	0	2	0	0	0	0	0	0	0	0	2	2	0	0	0
328	1	0	6	0	3	3	2	2	2	1	1	1	2	2	1	2	2	2	2	2	2	2	2	2	2	2	2	2	1	1	1	2	2	1	2	2	2	2	2	2	2	2	2	2	2	2	2	1	1
329	0	1	2	22	3	2	2	2	2	1	1	1	2	2	0	0	2	2	0	0	2	2	2	2	2	1	1	1	1	1	1	1	1	0	0	2	2	0	0	0	2	1	1	1	2	2	2	1	1
330	99	99	2	22	3	3	2	2	2	2	2	2	2	2	2	2	2	2	2	2	2	2	2	2	2	2	2	2	2	2	2	2	2	2	2	2	2	2	2	2	2	2	2	2	2	2	2	2	2
331	0	1	5	0	3	3	1	2	1	1	1	1	1	1	0	1	2	2	1	2	1	1	1	1	2	1	1	1	1	1	0	1	1	0	1	2	2	1	2	1	1	1	1	1	2	2	2	2	2
332	0	0	5	1	3	3	2	2	2	2	2	2	2	2	0	2	2	2	2	2	2	2	2	2	2	1	1	1	1	1	1	1	1	0	0	0	0	0	0	1	1	2	2	2	2	2	2	2	2
333	2	99	1	0	0	99	99	99	99	99	99	99	99	99	99	99	99	99	99	99	99	99	99	99	99	99	99	99	99	99	99	99	99	99	99	99	99	99	99	99	99	99	99	99	99	99	99	99	99
334	1	0	4	0	3	1	2	2	2	1	1	1	2	2	1	1	2	2	2	2	2	2	2	2	1	1	1	1	1	1	1	1	1	0	1	1	1	1	1	1	1	1	1	1	2	2	2	2	2
335	3	1	6	0	1	0	2	2	2	0	0	2	2	2	0	2	2	2	2	0	2	2	2	2	2	2	2	2	0	0	2	2	2	0	2	2	2	2	0	2	2	2	2	2	2	2	2	0	0
336	3	0	2	0	2	1	1	1	1	0	0	0	1	1	0	1	2	2	1	2	1	1	1	1	2	1	1	1	0	0	0	1	1	0	1	2	2	1	2	1	1	1	1	2	2	2	2	0	0
337	2	0	6	0	3	1	2	2	2	1	1	1	2	2	0	0	2	2	2	2	2	2	2	2	2	1	1	1	1	1	1	1	1	0	0	1	1	1	1	1	1	1	1	1	2	2	2	2	2
338	0	1	4	22	1	1	2	2	1	2	2	1	1	1	0	1	2	2	1	0	0	2	2	1	2	0	0	0	0	0	0	0	0	0	0	0	0	0	0	0	0	0	0	0	2	2	2	2	2
339	3	0	4	22	3	3	1	1	1	1	1	1	1	1	0	0	1	1	1	0	1	0	0	0	1	0	0	0	0	0	0	0	0	0	0	0	0	0	0	0	0	0	0	0	1	1	1	1	1
340	1	1	6	0	2	0	2	2	2	0	2	2	2	2	1	2	2	2	2	2	2	2	2	2	2	2	2	2	0	2	2	2	2	1	2	2	2	2	2	2	2	2	2	2	2	2	2	0	2
341	4	0	2	0	1	99	2	2	2	1	2	2	1	1	0	1	2	2	2	2	2	2	2	2	2	2	2	1	1	2	99	1	1	1	1	2	2	2	1	2	2	2	2	2	99	99	99	99	99
342	0	1	6	0	3	0	2	2	2	1	1	1	2	2	0	0	2	2	1	0	2	2	2	2	2	1	1	1	1	1	1	1	1	0	0	1	1	1	0	1	1	1	1	1	2	2	2	1	1
343	1	1	6	0	3	99	2	2	2	1	2	2	2	2	2	1	2	2	2	0	1	2	2	2	2	99	99	99	99	99	0	99	99	0	99	99	99	99	99	99	99	99	99	99	99	99	99	99	99
344	3	0	6	0	2	1	2	2	1	1	1	1	2	2	0	1	2	2	2	0	1	2	2	2	2	1	1	1	0	0	0	1	1	0	1	1	1	1	1	1	2	1	1	99	2	2	2	1	1
345	1	0	7	0	3	2	2	2	2	2	2	2	2	2	0	1	2	2	2	2	2	2	2	2	2	2	2	2	2	2	2	2	2	0	1	2	2	2	2	2	2	2	2	2	2	2	2	2	2
346	3	1	1	0	0	0	2	2	2	2	2	2	2	2	0	0	2	2	2	2	2	2	2	2	2	0	0	0	0	0	0	0	0	0	0	0	0	0	0	0	0	0	0	0	2	2	2	2	2
347	0	1	1	22	2	1	2	2	2	0	2	0	0	0	0	0	2	2	0	0	0	0	2	0	2	0	0	0	0	0	0	0	0	0	0	0	0	0	0	0	0	0	0	0	0	0	0	0	0
348	3	1	1	0	3	1	2	2	2	2	2	1	2	2	0	1	2	2	2	2	2	2	2	2	2	1	1	1	1	1	1	1	1	0	1	1	1	1	1	1	1	1	1	1	2	2	2	2	2
349	2	1	1	0	3	3	2	2	2	0	2	0	2	2	0	2	2	2	2	2	2	2	2	2	2	1	1	1	0	1	0	1	1	0	1	1	1	1	1	1	1	1	1	1	2	2	2	0	2
350	0	0	1	0	2	1	2	2	2	1	1	1	2	2	0	1	2	2	1	0	2	2	2	2	2	2	2	2	1	1	1	2	2	0	0	2	2	0	0	2	2	2	2	2	2	2	2	1	1
351	1	0	1	1	3	2	2	2	2	0	2	2	2	2	0	1	2	2	2	2	2	2	2	2	2	2	2	2	0	2	2	2	2	0	2	2	2	2	2	2	2	2	2	2	2	2	2	2	2
352	0	1	7	22	3	99	2	2	2	0	2	1	2	2	0	0	2	2	2	0	0	2	2	2	1	1	1	1	0	1	1	1	1	0	0	1	1	1	0	0	1	1	1	1	2	2	2	0	99
353	3	1	1	22	3	1	2	2	2	2	2	2	2	2	0	2	2	2	2	2	2	2	2	2	2	0	99	99	99	99	99	99	99	99	99	99	99	99	99	99	99	99	99	99	2	99	99	99	99
354	2	0	6	22	3	3	2	2	2	1	1	1	1	1	1	1	2	2	2	2	2	2	2	2	1	2	2	1	1	1	1	1	1	1	1	1	1	1	1	1	1	1	1	1	1	1	1	1	1
355	0	0	1	1	3	2	2	2	2	1	1	1	1	1	0	0	2	2	1	0	0	2	0	0	0	0	0	2	0	0	0	1	1	0	0	1	2	1	0	0	1	0	0	0	0	0	1	0	0
356	4	1	1	1	3	1	1	1	1	1	1	1	1	1	0	1	1	1	1	1	1	1	1	1	1	0	0	0	0	0	0	0	0	0	0	0	0	0	0	0	0	0	0	0	2	2	2	2	2
357	4	0	6	0	3	3	1	1	1	0	1	1	1	1	0	0	1	1	1	1	1	1	1	1	1	1	1	1	0	1	1	1	1	0	0	1	1	1	1	1	1	1	1	1	1	1	1	0	1
358	3	0	1	0	2	2	2	2	2	1	2	2	2	2	1	1	2	2	2	2	2	2	2	2	2	2	2	2	1	2	2	2	2	1	1	2	2	2	2	2	2	2	2	2	2	2	2	1	2
359	99	99	7	0	3	3	2	2	2	2	2	2	2	2	1	2	2	2	2	2	2	2	2	2	2	1	1	1	1	1	1	1	1	1	1	1	1	1	1	1	1	1	1	1	2	2	2	2	2
360	3	1	1	1	3	0	2	2	2	2	2	2	2	2	2	2	2	2	2	2	2	2	2	2	2	2	2	2	2	2	2	2	2	2	2	2	2	2	2	2	2	2	2	2	2	2	2	2	2
361	2	1	2	22	3	3	2	2	2	0	1	2	1	1	0	2	2	2	2	0	2	1	99	2	12	2	12	12	0	12	2	2	2	0	2	2	2	2	2	2	2	2	2	12	1	12	2	0	12
362	2	99	1	1	3	3	2	2	2	2	2	2	2	2	2	2	2	2	2	2	2	2	2	2	2	2	2	2	2	2	2	2	2	1	2	2	2	2	2	2	2	2	2	2	2	2	2	2	2
363	2	0	2	22	2	2	2	2	2	2	2	2	2	2	0	0	2	2	2	2	2	2	2	2	2	2	2	2	2	2	2	2	2	0	0	2	2	2	2	2	2	2	2	2	2	2	2	2	2
364	4	0	1	23	3	99	2	2	2	2	2	2	99	99	99	2	2	2	2	2	2	2	2	2	2	99	99	99	99	99	99	99	99	99	99	99	99	99	99	99	99	99	99	99	99	99	99	99	99
365	2	1	0	0	3	3	1	1	1	0	1	1	1	1	0	1	1	1	1	1	1	1	1	1	1	0	0	0	0	0	0	0	0	0	0	0	0	0	0	0	0	0	0	0	2	2	2	0	2
366	1	1	6	22	3	1	2	2	0	0	2	0	0	0	0	2	2	2	0	0	2	2	2	2	2	2	2	0	0	99	0	0	0	0	0	2	2	0	0	0	2	2	0	0	2	2	0	0	99
367	3	0	99	1	0	2	0	2	2	1	1	1	2	2	0	0	2	2	1	0	2	2	1	1	0	0	0	0	0	0	0	0	0	0	0	0	0	0	0	0	0	0	0	0	1	1	1	0	0
368	2	99	2	20	3	3	2	2	2	1	1	1	2	2	0	1	2	2	2	2	1	2	2	2	2	2	2	2	1	1	1	2	2	0	2	2	2	2	2	2	2	2	2	2	2	2	2	2	2
369	2	1	6	22	3	1	2	2	2	1	2	1	2	2	1	2	2	2	2	2	2	2	2	2	2	0	0	0	0	0	0	0	0	0	0	0	0	0	0	0	0	0	0	0	2	2	2	1	2
370	2	99	1	0	3	3	2	2	2	2	2	2	2	2	2	2	2	2	2	2	2	2	2	2	2	0	0	0	0	0	0	0	0	0	0	0	0	0	0	0	0	0	0	0	2	2	2	2	2
371	3	0	1	1	3	1	2	2	2	12	99	2	2	2	0	2	2	2	2	2	2	2	2	2	2	2	2	2	0	2	2	2	2	0	2	2	2	2	2	2	2	2	2	2	2	2	2	0	2
372	2	99	1	0	2	1	2	2	2	1	1	1	2	2	1	2	2	2	2	2	2	2	2	2	2	1	1	1	1	1	1	1	1	1	1	1	1	1	1	1	1	1	1	1	2	2	2	1	1
373	1	0	2	22	3	2	2	2	2	1	2	2	2	2	0	2	2	2	2	2	2	2	2	2	2	2	2	2	1	2	2	2	2	0	2	2	2	2	2	2	2	2	2	2	2	2	2	1	2
374	3	0	2	0	3	1	2	2	2	2	2	2	2	2	1	2	2	2	2	2	2	2	2	2	2	1	1	1	1	1	1	1	1	1	1	1	1	1	1	1	1	1	1	1	2	2	2	2	2
375	2	99	6	22	3	1	2	2	2	1	2	2	2	2	0	0	2	2	1	0	2	2	2	2	2	2	2	2	0	2	2	2	2	0	0	2	2	1	0	2	2	2	2	0	2	2	2	0	2
376	0	1	1	1	3	2	2	2	1	0	2	1	1	1	0	1	2	2	1	1	1	1	1	1	0	1	1	1	0	1	1	1	1	0	0	1	1	1	1	1	1	1	1	0	2	2	2	0	2
377	3	0	2	22	3	3	2	2	2	1	1	1	2	2	0	2	2	2	2	2	2	2	2	2	2	2	2	2	1	1	1	2	2	0	2	2	2	2	2	2	2	2	2	2	2	2	2	1	1
378	0	1	1	0	3	1	2	2	2	2	2	2	2	2	0	0	2	2	2	2	2	2	2	2	2	2	2	2	2	2	2	2	2	0	0	2	2	2	2	2	2	2	2	2	2	2	2	2	2
379	0	1	6	22	2	1	2	2	2	0	2	2	1	0	0	0	1	0	0	0	0	2	2	2	1	1	1	1	0	1	1	1	0	0	0	1	0	0	0	0	0	1	1	1	2	2	2	0	2
380	1	0	1	2	3	1	2	2	2	0	2	2	2	2	0	0	2	2	2	0	2	2	2	2	2	2	2	2	0	2	2	2	2	0	0	2	2	2	0	2	2	2	2	2	2	2	2	0	2
381	2	1	2	22	3	1	12	2	2	2	2	2	2	2	0	1	2	2	2	2	2	2	2	2	2	2	2	2	2	2	1	1	1	0	1	2	2	1	1	1	2	2	2	2	2	2	2	2	2
382	1	1	1	1	2	1	2	1	1	0	1	1	1	1	0	0	1	0	1	0	1	0	2	2	1	0	0	1	0	1	0	1	1	0	0	0	0	0	0	1	0	1	1	0	2	1	1	0	1
383	2	0	6	0	3	1	99	99	99	99	99	99	99	99	99	99	99	99	99	99	99	99	99	99	99	99	99	99	99	99	99	99	99	99	99	99	99	99	99	99	99	99	99	99	99	99	99	99	99
384	99	1	6	0	1	0	2	2	2	0	2	2	2	2	0	0	2	2	2	2	2	2	2	2	2	2	2	2	0	2	2	2	2	0	0	2	2	2	2	2	2	2	2	2	2	2	2	0	2
385	1	1	4	0	3	0	2	2	2	2	2	2	2	2	0	2	2	2	2	2	2	2	2	2	2	2	2	2	2	2	2	2	2	0	2	2	2	2	2	2	2	2	2	2	2	2	2	2	2
386	0	1	1	1	2	1	2	2	2	0	2	2	2	2	0	1	2	2	2	0	2	2	2	2	2	0	0	1	0	0	1	1	1	0	1	1	1	1	0	0	0	0	0	1	0	0	1	0	0
[truncated: 118 more columns]

## Sheet: CODES
Q1	Q2	Q5	Q6		8-A	8-B		Q10-A1	Q10-A2	Q10-A3	Q10-A4	Q10-A5	Q10-A6	Q10-A7	Q10-A8	Q10-A9	Q10-A10	Q10-A11	Q10-A12	Q10-A13	Q10-A14	Q10-A15	Q10-A16	Q10-A17	Q10-A18	Q10-A19	Q10-B1	Q10-B2	Q10-B3	Q10-B4	Q10-B5	Q10-B6	Q10-B7	Q10-B8	Q10-B9	Q10-B10	Q10-B11	Q10-12	Q10-B13	Q10-B14	Q10-B15	Q10-B16	Q10-B17	Q10-B17	Q10-B18	Q10-B19	Q10-C1	Q10-C2	Q10-C3
age groups	0 Male	0 ACT	1 CAPITAL CITY	1	1 ZERO	1 ZERO		0=NOT SUPPLY	0=NOT SUPPLY	0=NOT SUPPLY	0=NOT SUPPLY	0=NOT SUPPLY	0=NOT SUPPLY	0=NOT SUPPLY	0=NOT SUPPLY	0=NOT SUPPLY	0=NOT SUPPLY	0=NOT SUPPLY	0=NOT SUPPLY	0=NOT SUPPLY	0=NOT SUPPLY	0=NOT SUPPLY	0=NOT SUPPLY	0=NOT SUPPLY	0=NOT SUPPLY	0=NOT SUPPLY	0=NOT SUPPLY	0=NOT SUPPLY	0=NOT SUPPLY	0=NOT SUPPLY	0=NOT SUPPLY	0=NOT SUPPLY	0=NOT SUPPLY	0=NOT SUPPLY	0=NOT SUPPLY	0=NOT SUPPLY	0=NOT SUPPLY	0=NOT SUPPLY	0=NOT SUPPLY	0=NOT SUPPLY	0=NOT SUPPLY	0=NOT SUPPLY	0=NOT SUPPLY	0=NOT SUPPLY	0=NOT SUPPLY	0=NOT SUPPLY	0=NOT SUPPLY	0=NOT SUPPLY	0=NOT SUPPLY
	1 Female	1 QLD	2 MAJOR REGIONAL CENTER	2	2 ONE OR 2	2 ONE OR 2		1= ES	1= ES	1= ES	1= ES	1= ES	1= ES	1= ES	1= ES	1= ES	1= ES	1= ES	1= ES	1= ES	1= ES	1= ES	1= ES	1= ES	1= ES	1= ES	1= ES	1= ES	1= ES	1= ES	1= ES	1= ES	1= ES	1= ES	1= ES	1= ES	1= ES	1= ES	1= ES	1= ES	1= ES	1= ES	1= ES	1= ES	1= ES	1= ES	1= ES	1= ES	1= ES
		2 NSW	3 COUNTRY TOWN	3	3 THREE TO 4	3 THREE TO 4		2= OP	2= OP	2= OP	2= OP	2= OP	2= OP	2= OP	2= OP	2= OP	2= OP	2= OP	2= OP	2= OP	2= OP	2= OP	2= OP	2= OP	2= OP	2= OP	2= OP	2= OP	2= OP	2= OP	2= OP	2= OP	2= OP	2= OP	2= OP	2= OP	2= OP	2= OP	2= OP	2= OP	2= OP	2= OP	2= OP	2= OP	2= OP	2= OP	2= OP	2= OP	2= OP
0 (20-30		3 NT	4 RURAL	4	4 FIVE OR MORE	4 FIVE OR MORE		12=OP+ES (Other)	12=OP+ES (Other)	12=OP+ES (Other)	12=OP+ES (Other)	12=OP+ES (Other)	12=OP+ES (Other)	12=OP+ES (Other)	12=OP+ES (Other)	12=OP+ES (Other)	12=OP+ES (Other)	12=OP+ES (Other)	12=OP+ES (Other)	12=OP+ES (Other)	12=OP+ES (Other)	12=OP+ES (Other)	12=OP+ES (Other)	12=OP+ES (Other)	12=OP+ES (Other)	12=OP+ES (Other)	12=OP+ES (Other)	12=OP+ES (Other)	12=OP+ES (Other)	12=OP+ES (Other)	12=OP+ES (Other)	12=OP+ES (Other)	12=OP+ES (Other)	12=OP+ES (Other)	12=OP+ES (Other)	12=OP+ES (Other)	12=OP+ES (Other)	12=OP+ES (Other)	12=OP+ES (Other)	12=OP+ES (Other)	12=OP+ES (Other)	12=OP+ES (Other)	12=OP+ES (Other)	12=OP+ES (Other)	12=OP+ES (Other)	12=OP+ES (Other)	12=OP+ES (Other)	12=OP+ES (Other)	12=OP+ES (Other)
1 (31-40)		4 SA	5 REMOTE	5
2 (41-50)		5 TAS	6 OTHER	6
3 (51-60)		6 VIC		7
4 (61 or more		7 WA
99 ( no response)	99 ( no response)	99 ( no response)	99 ( no response)	99 ( no response)	99 ( no response)	99 ( no response)	99 ( no response)	99 ( no response)	99 ( no response)	99 ( no response)	99 ( no response)	99 ( no response)	99 ( no response)	99 ( no response)	99 ( no response)	99 ( no response)	99 ( no response)	99 ( no response)	99 ( no response)	99 ( no response)	99 ( no response)	99 ( no response)	99 ( no response)	99 ( no response)	99 ( no response)	99 ( no response)	99 ( no response)	99 ( no response)	99 ( no response)	99 ( no response)	99 ( no response)	99 ( no response)	99 ( no response)	99 ( no response)	99 ( no response)	99 ( no response)	99 ( no response)	99 ( no response)	99 ( no response)	99 ( no response)	99 ( no response)	99 ( no response)	99 ( no response)	99 ( no response)	99 ( no response)	99 ( no response)	99 ( no response)	99 ( no response)	99 ( no response)
[truncated: 75 more columns]

## Sheet: Q10
Medicine type		Prescription type
		PBS prescription medicine					Authority prescription medicine					Private prescription medicine
		NS	ES	OP	M	ES/OP	NS	ES	OP	M	ES/OP	NS	ES	OP	M	ES/OP
Oral hypoglycaemic	N	3	59	312	8	3	62	126	170	27		8	56	287	33	1
	%	0.8	15.3	81	2.1	0.8	16.1039	32.7273	44.1558	7.01299		2.1	14.5	74.5	8.6	0.3
Antihypertensive	N	3	57	314	10	1	57	121	176	29	2	8	54	284	37	2
	%	0.8	14.8	81.6	2.6	0.3	14.8052	31.4286	45.7143	7.53247	0.519481	2.07792	14.026	73.7662	9.61039	0.519481
Anticoagulants	N	9	72	289	14	1	60	124	167	32	2	13	63	267	41	1
	%	2.3	18.7	75.1	3.6	0.3	15.6	32.2	43.4	8.3	0.5	3.37662	16.3636	69.3506	10.6494	0.25974
Anxiety medicine	N	135	138	99	11	2	174	116	61	32	2	138	104	104	37	2
	%	35.1	35.8	25.7	2.9	0.5	45.1948	30.1299	15.8442	8.31169	0.519481	35.8442	27.013	27.013	9.61039	0.519481
Depression medicine	N	14	133	226	10	2	68	149	133	32	3	24	98	218	42	3
	%	3.6	34.5	58.7	2.6	0.5	17.6623	38.7013	34.5455	8.31169	0.779221	6.23377	25.4545	56.6234	10.9091	0.779221
Schizophrenia medicine	N	28	162	182	12	1	83	166	104	30	2	41	123	180	39	2
	%	7.3	42.1	47.3	3.1	0.3	21.5584	43.1169	27.013	7.79221	0.519481	10.6494	31.9481	46.7532	10.1299	0.519481
Hypothyroidism medicine	N	11	94	268	12	0	64	131	151	39		14	79	251	41
	%	2.9	24.4	69.6	3.1	0	16.6234	34.026	39.2208	10.1299		3.63636	20.5195	65.1948	10.6494
Hyperthyroidism medicine	N	12	94	266	13	0	65	130	150	40		20	78	244	43
	%	3.1	24.4	69.1	3.4	0	16.8831	33.7662	38.961	10.3896		5.19481	20.2597	63.3766	11.1688
Chronic pain: opioids	N	309	42	19	15	0	295	47	13	1	29	275	44	1	27	38
	%	80.2597	10.9091	4.93506	3.9	0	76.6234	12.2078	3.37662	0.25974	7.53247	71.4	11.4	0.3	7	9.9
Chronic pain: non-opioids	N	128	131	113	12	1	156	125	71	32	1	114	101	132	35	3
	%	33.2468	34.026	29.3506	3.1	0.3	40.5195	32.4675	18.4416	8.31169	0.25974	29.6104	26.2338	34.2857	9.09091	0.779221
Asthma medicine	N	9	49	313	11	3	62	101	187	34	1	13	54	279	36	3
	%	2.33766	12.7273	81.2987	2.9	0.8	16.1039	26.2338	48.5714	8.83117	0.25974	3.37662	14.026	72.4675	9.35065	0.779221
COPD	N	10	43	319	11	2	64	101	185	34	1	14	45	286	37	3
	%	2.5974	11.1688	82.8571	2.9	0.5	16.6234	26.2338	48.0519	8.83117	0.25974	3.63636	11.6883	74.2857	9.61039	0.779221
Arthritis medicine	N	30	81	262	12		87	112	150	36		35	60	250	39	1
	%	7.79221	21.039	68.0519	3.1		22.5974	29.0909	38.961	9.35065		9.09091	15.5844	64.9351	10.1299	0.25974
Psoriasis/eczema medicine	N	111	61	201	11	1	136	97	117	34	1	85	50	211	37	2
	%	28.8312	15.8442	52.2078	2.9	0.3	35.3247	25.1948	30.3896	8.83117	0.25974	22.0779	12.987	54.8052	9.61039	0.519481
GORD medicine	N	30	72	270	12	1	84	109	155	36	1	32	58	252	40	3
	%	7.8	18.7	70.1	3.1	0.3	21.8182	28.3117	40.2597	9.35065	0.25974	8.31169	15.0649	65.4545	10.3896	0.779221
Glaucoma medicine	N	14	44	314	12	1	70	88	190	36	1	18	41	285	39	2
	%	3.63636	11.4286	81.5584	3.11688	0.25974	18.1818	22.8571	49.3506	9.35065	0.25974	4.67532	10.6494	74.026	10.1299	0.519481
Statin lipid lowering medicine	N	20	62	294	9		73	103	174	35		24	50	272	38	1
	%	5.2	16.1	76.4	2.3		18.961	26.7532	45.1948	9.09091		6.23377	12.987	70.6494	9.87013	0.25974
Non-Statin lipid lowering	N	23	67	285	10		73	103	173	36		26	50	271	38
	%	5.97403	17.4026	74.026	2.5974		18.961	26.7532	44.9351	9.35065		6.75325	12.987	70.3896	9.87013
Oral contraceptive	N	27	86	259	11	2	78	102	164	39	2	29	64	252	38	2
	%	7.01299	22.3377	67.2727	2.85714	0.519481	20.2597	26.4935	42.5974	10.1299	0.519481	7.53247	16.6234	65.4545	9.87013	0.519481

## Sheet: Q12
Medicine type		Prescription type
		PBS prescription medicine					Authority prescription medicine					Private prescription medicine
		NS	ES	OP	M	ES/OP	NS	ES	OP	M	ES/OP	NS	ES	OP	M	ES/OP
Oral hypoglycaemic	N	107	193	64	1	19	179	118	36	51	1	98	161	72	53	1
	%	27.8	50.1	16.6	0.3	4.9	46.4935	30.6494	9.35065	13.2468	0.25974	25.4545	41.8182	18.7013	13.7662	0.25974
Antihypertensive	N	103	191	69	20	2	178	114	40	52	1	98	155	77	54	1
	%	26.7532	49.6104	17.9221	5.19481	0.519481	46.2338	29.6104	10.3896	13.5065	0.25974	25.4545	40.2597	20	14.026	0.25974
Anticoagulants	N	110	188	64	21	2	175	117	40	52	1	105	155	69	55	1
	%	28.5714	48.8312	16.6234	5.45455	0.519481	45.4545	30.3896	10.3896	13.5065	0.25974	27.2727	40.2597	17.9221	14.2857	0.25974
Anxiety medicine	N	257	83	22	23		259	61	12	53		220	83	27	55
	%	66.7532	21.5584	5.71429	5.97403		67.2727	15.8442	3.11688	13.7662		57.1429	21.5584	7.01299	14.2857
Depression medicine	N	137	174	51	21	2	185	117	29	53	1	124	147	57	56	1
	%	35.5844	45.1948	13.2468	5.45455	0.519481	48.0519	30.3896	7.53247	13.7662	0.25974	32.2078	38.1818	14.8052	14.5455	0.25974
Schizophrenia medicine	N	167	158	37	23		199	110	23	52	1	145	140	44	55	1
	%	43.3766	41.039	9.61039	5.97403		51.6883	28.5714	5.97403	13.5065	0.25974	37.6623	36.3636	11.4286	14.2857	0.25974
Hypothyroidism medicine	N	131	168	61	24	1	184	108	37	54	2	114	144	70	56	1
	%	34.026	43.6364	15.8442	6.23377	0.25974	47.7922	28.0519	9.61039	14.026	0.519481	29.6104	37.4026	18.1818	14.5455	0.25974
Hyperthyroidism medicine	N	133	169	58	24	1	184	109	35	54	3	116	144	66	57	2
	%	34.5455	43.8961	15.0649	6.23377	0.25974	47.7922	28.3117	9.09091	14.026	0.779221	30.1299	37.4026	17.1429	14.8052	0.519481
Chronic pain: opioids	N	334	19	8	24		314	14	5	52		297	22	10	1	55
	%	86.7532	4.93506	2.07792	6.23377		81.5584	3.63636	1.2987	13.5065		77.1429	5.71429	2.5974	0.25974	14.2857
Chronic pain: non-opioids	N	238	91	32	23	1	245	64	22	52	2	203	88	37	56	1
	%	61.8182	23.6364	8.31169	5.97403	0.25974	63.6364	16.6234	5.71429	13.5065	0.519481	52.7273	22.8571	9.61039	14.5455	0.25974
Asthma medicine	N	115	171	75	22	2	175	109	46	54	1	103	146	79	55	2
	%	29.8701	44.4156	19.4805	5.71429	0.519481	45.4545	28.3117	11.9481	14.026	0.25974	26.7532	37.9221	20.5195	14.2857	0.519481
COPD	N	121	165	75	22	2	175	112	43	54	1	109	142	78	55	1
	%	31.4286	42.8571	19.4805	5.71429	0.519481	45.4545	29.0909	11.1688	14.026	0.25974	28.3117	36.8831	20.2597	14.2857	0.25974
Arthritis medicine	N	155	151	57	21	1	193	104	34	53	1	128	134	67	55	1
	%	40.2597	39.2208	14.8052	5.45455	0.25974	50.1299	27.013	8.83117	13.7662	0.25974	33.2468	34.8052	17.4026	14.2857	0.25974
Psoriasis/eczema medicine	N	200	116	46	22	1	223	78	28	55	1	166	103	59	56	1
	%	51.9481	30.1299	11.9481	5.71429	0.25974	57.9221	20.2597	7.27273	14.2857	0.25974	43.1	26.8	15.3	14.5	0.3
GORD medicine	N	159	143	60	22	1	198	95	37	54	1	166	103	59	56	1
	%	41.2987	37.1429	15.5844	5.71429	0.25974	51.4286	24.6753	9.61039	14.026	0.25974	43.1	26.8	15.3	14.5	0.3
Glaucoma medicine	N	134	148	77	23	3	187	100	42	54	2	123	127	76	56	3
	%	34.8052	38.4416	20	5.97403	0.779221	48.5714	25.974	10.9091	14.026	0.519481	31.9481	32.987	19.7403	14.5455	0.779221
Statin lipid lowering medicine	N	142	162	58	22	1	191	103	37	53	1	115	141	73	55	1
	%	36.8831	42.0779	15.0649	5.71429	0.25974	49.6104	26.7532	9.61039	13.7662	0.25974	29.8701	36.6234	18.961	14.2857	0.25974
Non-Statin lipid lowering	N	148	159	56	21	1	193	101	36	54	1	123	138	67	56	1
	%	38.4416	41.2987	14.5455	5.45455	0.25974	50.1299	26.2338	9.35065	14.026	0.25974	31.9481	35.8442	17.4026	14.5455	0.25974
Oral contraceptive	N	133	155	73	21	3	185	102	39	56	3	116	135	78	54	2
	%	34.5455	40.2597	18.961	5.45455	0.779221	48.0519	26.4935	10.1299	14.5455	0.779221	30.1299	35.0649	20.2597	14.026	0.519481

## Sheet: Q11,13,15
Q11	NOT SUPPLY	ES	OP	Other	Missing
n	230	73	28	49	5
%	59.7403	18.961	7.27273	12.7	1.2987
Q13	NOT SUPPLY	ES	OP	Other	Missing
n	326	21	3	19	16
%	84.7	5.5	0.8	4.9	4.2

## Sheet: Sheet20
		Not supply	Emergency supply	Owing prescription	ES/OP	Supply	Missing	Not supply	Emergency supply	Owing prescription	ES/OP	Supply	Missing	Not supply	Emergency supply	Owing prescription	ES/OP	Supply	Missing
Non-regular customers	Oral hypoglycaemic	3	59	312	3	374	8	62	126	170	0	296	27	8	56	287	1	344	33
	Antihypertensive	3	57	314	1	372	10	57	121	176	2	299	29	8	54	284	2	340	37
Non-regular customers	Anticoagulants	9	72	289	1	362	14	60	124	167	2	293	32	13	63	267	1	331	41
	Anxiety medicine	135	138	99	2	239	11	174	116	61	2	179	32	138	104	104	2	210	37
Non-regular customers	Depression medicine	14	133	226	2	361	10	68	149	133	3	285	32	24	98	218	3	319	42
	Schizophrenia medicine	28	162	182	1	345	12	83	166	104	2	272	30	41	123	180	2	305	39
Non-regular customers	Hypothyroidism medicine	11	94	268	0	362	12	64	131	151	0	282	39	14	79	251	0	330	41
	Hyperthyroidism medicine	12	94	266	0	360	13	65	130	150	0	280	40	20	78	244	0	322	43
Non-regular customers	Chronic pain: opioids	309	42	19	0	61	15	295	47	13	29	89	1	275	44	1	38	83	27
	Chronic pain: non-opioids	128	131	113	1	245	12	156	125	71	1	197	32	114	101	132		233	35
Non-regular customers	Asthma medicine	9	49	313	3	365	11	62	101	187	1	289	34	13	54	279	3	336	36
	COPD	10	43	319	2	364	11	64	101	185	1	287	34	14	45	286	3	334	37
Non-regular customers	Arthritis medicine	30	81	262	0	343	12	87	112	150	0	262	36	35	60	250	1	311	39
	Psoriasis/eczema medicine	111	61	201	1	263	11	136	97	117	1	215	34	85	50	211	2	263	37
Non-regular customers	GORD medicine	30	72	270	1	343	12	84	109	155	1	265	36	32	58	252	3	313	40
	Glaucoma medicine	14	44	314	1	359	12	70	88	190	1	279	36	18	41	285	2	328	39
Non-regular customers	Statin lipid lowering medicine	20	62	294	0	356	9	73	103	174	0	277	35	24	50	272	1	323	38
	Non-Statin lipid lowering	23	67	285	0	352	10	73	103	173	0	276	36	26	50	271	0	321	38
Non-regular customers	Oral contraceptive	27	86	259	2	347	11	78	102	164	2	268	39	29	64	252	2	318	38

## Sheet: Sheet22
regular Authority	Not supply	Emergency supply	Owing prescription	ES/OP	Supply	Missing	Non-Reg-non supply				Non-reg supply	Non-reg missing
Oral hypoglycaemic	57	121	176	2	299	29	3	59	312	3	374	8
Antihypertensive	62	126	170	0	296	27	3	57	314	1	372	10
Asthma medicine	60	124	167	2	293	32	9	49	313	3	365	11
COPD	62	101	187	1	289	34	10	43	319	2	364	11
Anticoagulants	64	101	185	1	287	34	9	72	289	1	362	14
Hypothyroidism medicine	68	149	133	3	285	32	11	94	268	0	362	12
Depression medicine	64	131	151	0	282	39	14	133	226	2	361	10
Hyperthyroidism medicine	65	130	150	0	280	40	12	94	266	0	360	13
Glaucoma medicine	70	88	190	1	279	36	14	44	314	1	359	12
Statin lipid lowering medicine	73	103	174	0	277	35	20	62	294	0	356	9
Non-Statin lipid lowering	73	103	173	0	276	36	23	67	285	0	352	10
Oral contraceptive	83	166	104	2	272	30	27	86	259	2	347	11
Schizophrenia medicine	78	102	164	2	268	39	28	162	182	1	345	12
Arthritis medicine	84	109	155	1	265	36	30	81	262	0	343	12
GORD medicine	87	112	150	0	262	36	30	72	270	1	343	12
Psoriasis/eczema medicine	136	97	117	1	215	34	111	61	201	1	263	11
Chronic pain: non-opioids	156	125	71	1	197	32	128	131	113	1	245	12
Anxiety medicine	174	116	61	2	179	32	135	138	99	2	239	11
Chronic pain: opioids	295	47	13	29	89	1	309	42	19	0	61	15

## Sheet: Sheet21
	non-re PBS	Not supply	Emergency supply	Owing prescription	ES/OP	Supply	Missing
Oral hypoglycaemic	Oral hypoglycaemic	3	59	312	3	374	8
Antihypertensive	Antihypertensive	3	57	314	1	372	10
Non-Statin lipid lowering	Asthma medicine	9	49	313	3	365	11
Oral contraceptive	COPD	10	43	319	2	364	11
Asthma medicine	Anticoagulants	9	72	289	1	362	14
Depression medicine	Hypothyroidism medicine	11	94	268	0	362	12
Anticoagulants	Depression medicine	14	133	226	2	361	10
Hyperthyroidism medicine	Hyperthyroidism medicine	12	94	266	0	360	13
Psoriasis/eczema medicine	Glaucoma medicine	14	44	314	1	359	12
Chronic pain: non-opioids	Statin lipid lowering medicine	20	62	294	0	356	9
Anxiety medicine	Non-Statin lipid lowering	23	67	285	0	352	10
Chronic pain: opioids	Oral contraceptive	27	86	259	2	347	11
Hypothyroidism medicine	Schizophrenia medicine	28	162	182	1	345	12
Schizophrenia medicine	Arthritis medicine	30	81	262	0	343	12
GORD medicine	GORD medicine	30	72	270	1	343	12
Arthritis medicine	Psoriasis/eczema medicine	111	61	201	1	263	11
Statin lipid lowering medicine	Chronic pain: non-opioids	128	131	113	1	245	12
COPD	Anxiety medicine	135	138	99	2	239	11
Glaucoma medicine	Chronic pain: opioids	309	42	19	0	61	15
	Non-reg Auth	Not supply	Supply	Missing		Supply	Missing
	Antihypertensive	57	121	176	2	299	29
	Oral hypoglycaemic	62	126	170	0	296	27
	Anticoagulants	60	124	167	2	293	32
	Asthma medicine	62	101	187	1	289	34
	COPD	64	101	185	1	287	34
	Depression medicine	68	149	133	3	285	32
	Hypothyroidism medicine	64	131	151	0	282	39
	Hyperthyroidism medicine	65	130	150	0	280	40
	Glaucoma medicine	70	88	190	1	279	36
	Statin lipid lowering medicine	73	103	174	0	277	35
	Non-Statin lipid lowering	73	103	173	0	276	36
	Schizophrenia medicine	83	166	104	2	272	30
	Oral contraceptive	78	102	164	2	268	39
	GORD medicine	84	109	155	1	265	36
	Arthritis medicine	87	112	150	0	262	36
	Psoriasis/eczema medicine	136	97	117	1	215	34
	Chronic pain: non-opioids	156	125	71	1	197	32
	Anxiety medicine	174	116	61	2	179	32
	Chronic pain: opioids	295	47	13	29	89	1
	non-reg Private	Not supply	Emergency supply	Owing prescription	ES/OP	Supply	Missing
	Oral hypoglycaemic	8	56	287	1	344	33
	Antihypertensive	8	54	284	2	340	37
	Asthma medicine	13	54	279	3	336	36
	COPD	14	45	286	3	334	37
	Anticoagulants	13	63	267	1	331	41
	Hypothyroidism medicine	14	79	251	0	330	41
	Glaucoma medicine	18	41	285	2	328	39
	Statin lipid lowering medicine	24	50	272	1	323	38
	Hyperthyroidism medicine	20	78	244	0	322	43
	Non-Statin lipid lowering	26	50	271	0	321	38
	Depression medicine	24	98	218	3	319	42
	Oral contraceptive	29	64	252	2	318	38
	GORD medicine	32	58	252	3	313	40
	Arthritis medicine	35	60	250	1	311	39
	Schizophrenia medicine	41	123	180	2	305	39
	Psoriasis/eczema medicine	85	50	211	2	263	37
	Chronic pain: non-opioids	114	101	132		233	35
	Anxiety medicine	138	104	104	2	210	37
	Chronic pain: opioids	275	44	1	38	83	27

## Sheet: Sheet16
Non-regular customers	n	107	193	64	1	19	179	118	36	51	1	98	161	72	53	1
Non-regular customers	n	103	191	69	20	2	178	114	40	52	1	98	155	77	54	1
Non-regular customers	n	110	188	64	21	2	175	117	40	52	1	105	155	69	55	1
Non-regular customers	n	257	83	22	23	0	259	61	12	53	0	220	83	27	55	257
Non-regular customers	n	137	174	51	21	2	185	117	29	53	1	124	147	57	56	1
Non-regular customers	n	167	158	37	23	0	199	110	23	52	1	145	140	44	55	1
Non-regular customers	n	131	168	61	24	1	184	108	37	54	2	114	144	70	56	1
Non-regular customers	n	133	169	58	24	1	184	109	35	54	3	116	144	66	57	2
Non-regular customers	n	334	19	8	24	0	314	14	5	52	0	297	22	10	1	55
Non-regular customers	n	238	91	32	23	1	245	64	22	52	2	203	88	37	56	1
Non-regular customers	n	115	171	75	22	2	175	109	46	54	1	103	146	79	55	2
Non-regular customers	n	121	165	75	22	2	175	112	43	54	1	109	142	78	55	1
Non-regular customers	n	155	151	57	21	1	193	104	34	53	1	128	134	67	55	1
Non-regular customers	n	200	116	46	22	1	223	78	28	55	1	166	103	59	56	1
Non-regular customers	n	159	143	60	22	1	198	95	37	54	1	166	103	59	56	1
Non-regular customers	n	134	148	77	23	3	187	100	42	54	2	123	127	76	56	3
Non-regular customers	n	142	162	58	22	1	191	103	37	53	1	115	141	73	55	1
Non-regular customers	n	148	159	56	21	1	193	101	36	54	1	123	138	67	56	1
Non-regular customers	n	133	155	73	21	3	185	102	39	56	3	116	135	78	54	2

## Sheet: Sheet17
A	Emergency Supply
Chronic pain: opioids	19
Anxiety medicine	83
Chronic pain: non-opioids	91
Psoriasis/eczema medicine	116
GORD medicine	143
Glaucoma medicine	148
Arthritis medicine	151
Oral contraceptive	155
Schizophrenia medicine	158
Non-Statin lipid lowering	159
Statin lipid lowering medicine	162
COPD	165
Hypothyroidism medicine	168
Hyperthyroidism medicine	169
Asthma medicine	171
Depression medicine	174
Anticoagulants	188
Antihypertensive	191
Oral hypoglycaemic	193
